# Supplementary material for: The hyperexcitability of dentate granule neurons in organotypic hippocampal slice cultures is due to reorganization of synaptic inputs in vitro
Source: Physiol Rep. 2016 Oct 5;4(19):e12889. doi: 10.14814/phy2.12889 (PMC5064129; doi:10.14814/phy2.12889)
Supplement: Supplementary file 1 — Data S1. Supplementary Materials 1. [file PHY2-4-e12889-s001.xlsx]

## Sheet: Amplitude&Frequency - P14
Condition	no drug					+TTX							+TTX+Gabazine
N (animals)	4					6							4
N (cells)	4					6							4
Median average(pA)	31.29	34.87	47.41	38.76		32.96	29.71	27.68	46.25	25.7	30.37		11.83	9.742	13.28	11
Frequency(Hz)	0.606	0.906	3.958	0.601		0.464	0.953	0.53	0.67	0.532	0.816		0.128	0.03	0.149	0.029
test pulse amplitude (V)	0.005	0.005	0.005	0.005		0.005	0.005	0.005	0.005	0.005	0.005		0.005	0.005	0.005	0.005
peak amplitude slow cap. transient (start) (pA)	200	210	210	140		220	170	120	210	140	220		190	130	220	160
peak amplitude slow cap. transient (end) (pA)	140	210	210	140		275	190	120	200	140	220		190	130	180	150
Access resistance at start (megaohms)	25	23.8095	23.8095	35.7143		22.7273	29.4118	41.6667	23.8095	35.7143	22.7273		26.3158	38.4615	22.7273	31.25
Access resistance at end (megaohms)	35.7143	23.8095	23.8095	35.7143		18.1818	26.3158	41.6667	25	35.7143	22.7273		26.3158	38.4615	27.7778	33.3333
Percentage change access resistance	30	0	0	0		20	10.5263	0	4.7619	0	0		0	0	18.1818	6.25
Cell Name	CG0911093	CG0712091	XW0506071	CG0302101		XW0506071	XW0106071	XW2505072	CG2910095	CG0911093	CG0712091		CG2910095	CG0911093	CG0712092	CG0302101
Individual current peak amplitudes	19.5	40.26	38.98	37.8		36.15	7.375	10.44	81.1	25.99	38.79		19.13	6.314	11.42	9.895
	8.487	56.87	39.63	56.28		21.42	14.57	20.94	33.03	27.35	72.27		14.36	9.405	8.181	9.711
	50.73	77.31	26.78	54.44		21.48	18.21	38.68	43.98	32.84	14.22		11.12	8.609	18.04	12.22
	31.9	10.54	100.7	42.94		24.71	70.11	28.93	22.86	57.64	27.61		14.31	5.937	10.84	8.007
	26.89	50.08	25.81	21.03		31.47	30.15	17.94	25.38	35.02	29.94		8.303	9.772	9.578	12.1
	12.48	35.98	38.09	34.06		39.59	16.62	17.14	26.75	39.23	32.33		8.303	8.415	13.28	10.69
	8.966	74.99	53.6	44.88		60.34	35.98	22.57	28.6	36.81	18.48		8.742	9.711	16.24	13.82
	46.86	34.9	33.99	51.66		14.96	24.56	31.13	87.78	25.71	36.55		10.79	10.25	13.57	16.18
	25.93	19.69	71.38	31.41		29.81	25.4	17.02	91.41	9.374	14.55		17.01	8.956	11.36	9.211
	16.4	26.37	29.1	34.58		33.57	38.47	18.46	96.09	30.15	152.2		10.98	10.07	8.936	9.589
	25.3	21.98	53.56	12.47		56.39	35.29	39.81	24.55	9.354	46.62		11.2	9.68	10.21	8.181
	64.42	15.23	24.55	39.16		23.84	29.71	32.07	103.3	25.68	27.86		10.23	13.31	17.48	15.8
	24.5	16.26	64.68	29.12		26.1	19.01	42.79	38.71	14.32	15.89		10.51	8.232	15.67	14.35
	81.39	94.77	41.8	37.28		54.65	29	144.6	18.75	21.35	17.57		9.925	12.86	15.43	10.22
	29.13	23.83	29.43	14.61		11.58	22.41	18.07	82.49	39.13	22.52		11.83	8.273	11.9	15.42
	39.58	13.94	72.18	31.74		22.32	41.34	35.86	58.52	22.11	72.73		13.49	16.7	25.65	18.26
	60.83	58.13	33.62	17.18		37.4	18.38	33.92	43.12	11.31	20.79		11.81	10.46	16.85	11.85
	29.51	15.07	41.74	100.4		18.91	31.91	30.54	101	9.619	146.1		14.94	17.62	14.12	13.41
	32.96	29.8	62.22	45.25		31.09	10.21	24.28	49.61	9.731	101		31.14	13.85	9.007	13.77
	42.19	27.64	46	45.95		23.07	55.1	29.23	38.73	13.25	26.1		6.641	16.67	7.334	12.53
	30.59	36.04	46.02	17.48		32.11	33.27	17.94	46.81	35.91	23.76		14.77		21.55	12.72
	37.63	40.54	26.22	44.98		20.97	27.41	33.83	62.18	12.12	42.57		8.15		9.048	7.814
	32.35	46.7	51.35	45.39		41.01	65.35	32.56	73.52	126.7	26.1		8.466		17.44	8.222
	25.9	32.05	54.91	71.06		79.15	23.93	23.37	27.33	9.242	23.72		10.24			17.07
	46.49	31.6	107.3	39.61		65.96	18.29	83.33	73.88	9.905	25.83		11.91			7.844
	30.95	52.72	44.89	13.37		29.57	32.67	35.32	33.78	15.18	54.94		20			10.51
	49.86	36.51	48.68	33.44		17.55	42.06	19.91	91.04	7.008	31.49		15.35			9.691
	13.97	33.49	51.14	12.33		19.35	58.25	25.24	70.1	29.58	42.7		10.85			11.31
	37.47	37.06	41.13	9.721		35.7	38.28	23.52	13.7	24.8	46.18		12.94			10.42
	17.76	90.58	49.83	15.86		18.24	22.17	25.96	30.28	37	32.34		8.324			10.1
	9.823	63.03	56.39	15.33		25.02	18.66	26.47	88.99	15.67	26.16		18.25
	10.27	14.53	55.5	25.19		22.31	19.89	24.78	35.99	17.03	104		10.1
	23.88	46.01	31.43	183.2		19.89	49.86	27.25	66.75	14.37	30.79		5.723
	22.28	28.41	22.28	100.2		56.41	55.72	15.59	55.77	59.13	36.27		14.63
	21.05	33.96	24.57	12.09		34.93	55.22	117.2	44.79	50.11	23.78		11.9
	18.75	42.73	22.95	25.8		12.16	9.735	26.91	46.06	77.27	28.64		9.691
	15.45	31.27	62.54	82.38		27.48	35.76	24.87	98.99	23.94	17.52		14.99
	24.89	16.91	67.94	39.16		50.7	16.95	19.51	13.97	18.7	29.9		13.17
	8.018	11.39	116.6	28.38		20.79	15.63	69.81	14.91	30.48	31.78		4.417
	11.05	88.5	26.8	90.11		33.3	34.32	42.25	24.52	40.69	26.62		8.273
	36.33	26.51	143.3	36.56		57.55	48.43	19.41	89.34	9.415	32.22		14.33
	32.89	55.5	45.03	270.8		29.27	27.39	28.63	26.09	18.23	40.74		14.82
	10.3	31.2	45.89	45.48		36.39	77.87	26.51	57.48	15.81	27.23		12.28
	11.17	16.59	33.09	25.11		50.98	49.34	84.88	92.03	28.12	35.28		11.01
	31.81	19.21	51.34	46.8		29.47	39.28	28.35	12.55	40.73	17		13.33
	19.28	27.53	45.24	209.8		37.45	44.15	13.4	52.8	7.263	13.1		9.782
	8.191	31.98	17.15	33.89		66.7	30.83	25.27	86.76	41.94	37.68		9.272
	32.47	33.75	51.59	37.66		14.73	67.27	10.37	29.09	43.38	65.19		13.69
	5.488	32.79	41.21	51.47		17.01	14.76	45.95	15.67	20.65	24.46		14.61
	24.49	32.03	50.57	14.48		17.44	21.26	27.93	34.68	33.31	17.93		13.95
	25.64	51.01	65.77	21.13		21.96	47.67	28	26.25	28.62	67.76		7.865
	46.27	38.72	63.13	12.85		35.46	40.65	38.22	8.375	31.64	75.73		8.64
	43.45	16.4	34.86	162		63.98	34.79	25.86	37.86	26.75	57.47		12.59
	74.34	16.38	31.23	24.92		26.83	45.09	26.75	39.19	42.24	90.59		12.49
	34.46	21.7	58.74	79.01		29.27	27.26	78.41	34.62	18.2	28.02		9.589
	55.05	28.65	30.98	104.9		77.29	14.52	35.49	20.1	28.66	22.65		14.88
	42.72	61.87	39.66	103.3		67.43	44.17	20.69	63.95	25.01	18.9		15.13
	38.27	19.39	38.43	115.7		13.37	85.58	15.82	98.84	26.34	43.99		9.027
	47.28	73.62	80.08	10.25		11.67	14.28	15.07	26.48	43.27	17.88		7.416
	35.1	40.76	41.57	204.4		27.04	12.51	35.76	38.59	25.02	17.1		11.28
	52.56	32.26	13.13	46.31		14.88	13	68.99	96.02	26.59	28.17		10.57
	15.97	22.65	105.3	12.95		20.5	16.77	20.44	45.32	17.39	19.24		10.18
	12.86	16.12	90.62	125.5		21.15	13.07	34.72	25.09	22.67	51.07		9.089
	97.17	55.88	97.75	59.92		32.62	39.93	31.07	70.52	60.02	40.48		14.06
	43.98	67.08	43.9	95.52		18.91	54.62	23.91	11.96	20.71	45.66		17.29
	38.61	28.01	55.69	93.22		33.59	56.17	34.97	87.17	31.13	20.41		10.07
	53.99	25.17	29.78	127.9		24.28	28.64	13.69	24.9	42.97	20.42		19.43
	65.6	35.97	60.58	222.7		24.61	22.28	8.263	80.28	10.1	18.03		13.23
	28.3	77.02	39.31	29.03		48.27	51.84	26.89	70.17	22.86	25.32		16.87
	37.66	18.22	52.73	175		58.68	12.5	26.27	135.9	26.19	35.29		13.13
	9.119	30.39	24.67	32.7		22.42	21.25	65.8	41.24	25.31	24.32		17.54
	34.49	36.61	76.91	115		74.65	33	9.946	63.06	41.99	22.11
	14.97	63.99	35.28	15.2		20.56	35.32	29.34	47.11	26.27	39.31
	58.51	19.13	93.82	9.507		29.84	32.09	36.53	26.11	12.53	20.93
	38.65	41.43	125.2	8.783		25.48	12.64	31.06	66.86	43.45	36.09
	13.01	42.24	27.26	37.24		36.05	28.66	16.59	16.12	30.59	22.02
	9.895	123.7	91.38	25.78		47.2	19.22	27.06	85.32	20.87	59.28
	26.42	25.3	79.14	26		72.65	64.84	16.05	76.26	8.915	42.59
	46.48	41.08	39.01	51.49		75.94	46.16	29.82	80.18	35.61	28.1
	20.2	47.6	58.2	15.18		36.58	9.153	18.61	74.75	12.12	22.31
	49.9	47.4	59.47	74.68		17.95	23.25	31.2	40.82	19.83	58.2
	53.08	37.25	42.3	43.18		28.29	35.26	26.84	93.27	52.02	23.94
	71.83	53.91	75.68	27.41		59.08	48.19	10.2	56.12	50.01	19.46
	47.22	84.67	56.6	44.09		45.95	37.73	28.11	12.25	16.45	28.43
	15.32	25.09	30.43	49.66		60.58	12.5	26.53	67.34	11.42	92.14
	7.599	37.83	45.79	48.29		94.93	12.79	25.71	20.77	39.69	35.77
	29.81	70.51	37.94	31.93		36.24	17.43	32.77	14.81	44.42	81.4
	9.507	59.01	52.68	38.57		27.85	8.916	13.65	117.4	34.52	22.85
	51.71	32.17	70.75	41.02		18.01	41.21	27.05	82.4	40.22	27.27
	11.25	35.32	34.53	12.65		45.33	31.46	29.09	93.88	10.27	96.51
	65.29	38.59	74.01	28.37		29.62	39.43	37.4	46.44	19.11	39.73
	42.5	70.3	25.69	38.33		80.13	28.26	27.09	18.44	37.07	64.6
	47.67	23.87	25.48	38.95		113.6	36.97	23.39	28.51	22.54	23.29
	61.16	44.45	68.99	52.03		43.34	24.7	28.34	22.77	18	44.96
	49.16	24.9	42.63	69.14		35.05	9.229	19.95	68.97	19.95	43.58
	65.41	26.66	34.37	135.3		45.86	17.77	35.46	44.88	19.04	35.53
	18.93	20.63	58.79	49.51		10.01	26.41	8.921	19.21	29.07	81.93
	51.24	74.15	60.84	30.48		24.96	17.28	32.6	42.21	60.85	18.88
	23.7	33.19	35	154.5		55.4	48.75	11.97	52.91	34.24	12.76
	42.76	69.31	84.08	73.7		82.69	16.38	32.46	15.53	11.4	24.1
	11.46	26.86	68.45	18		28.28	50.77	33.59	34.45	12.47	16.57
	17.94	41.46	28.84	18.64		52.68	47.91	27.43	65.23	10.38	18.28
	16.89	81.78	47.11	15.06		30.79	23.26	39.75	17.74	24.55	47.4
	44.16	24.95	44.84	15.67		42.09	37.95	49.94	49.07	10.58	26.88
	42.37	12.79	119.9			64.47	26.02	38.49	57.24	30.6	73.54
	18.94	67.3	71.93			109.4	19.74	28.89	59.86	29.17	87.39
	9.864	82.19	34.54			33.9	45.38	35.48	31.8	10.39	14.9
	35.26	28.67	44.55			19.27	60.66	7.523	56.24	24.51	29.93
	64.25	25.99	45.27			34.03	21.17	15.25	87.98	15.18	21.79
	23.81	28.09	54.65			47	45.7	44.16	98.73	27.76	79.03
	27.04	52.83	83.45			52.48	30.53	21	56.92	9.905	46.64
	11.42	59.21	55.83			18.32	36.63	63.94	13.08	46.62	25.49
	31.29	30.96	76.47			33.66	21.25	36.87	33.66	19.56	44.38
	19.2	108.2	36.02			75.61	25.55	46.6	106.6	43.36	26.24
	32.66	34.87	25.76			14.97	31.73	37.31	28.99	20.08	24.47
	19.51		59.46			62.45	59.87	37.15	41.16	35.77	80.51
	51.65		43.39			53.42	35.91	31.13	40.81	15.02	26.05
	8.65		43.99			18.04	31.27	27.23	19.82	35.13	57.18
	32.39		37.08			40.86	17.65	17.31	77.81	14.99	36.67
	21.66		22.56			29.06	73.7	32.96	77.53	42.34	41.82
	12.6		89.3			46.13	21.24	27.25	40.06	17.15	55.68
	13.37		87.26			27.7	34.86	28.73	72.5	32.1	33.07
	10.39		35.87			48.32	61.22		83.59	27.97	86.04
	43.83		67.26			15.82	62.8		24.83	22.95	151.7
	13.18		51.88			39.68	10.36		122.2	22.64	25.93
	92.06		26.56			101.1	12.64		46.96	25.13	27.4
	9.497		44.9			57.4	36.62		12.72	41.5	35.97
	42.18		45.73			75.11	26.74		66.48	21.6	73.19
	7.028		49.65			29.53	37.83		37.96	35.03	31.52
	28.68		22.36			57.62	43.13		10.96	25.33	138.1
	46.5		35.72			30.33	35.4		78.15	16.34	45.55
	61.51		29.18			61.05	29.15		78.33	34.26	44.57
	35.24		24.77			43.8	60.06		67.91	42.19	27.03
	31.51		32.08			23.7	11.22		71.58	48.19	25.38
	26.99		52.08			29.23	52.76		19.92	17.84	21.6
	35.02		50.53			40.08	64.19		36.43	51.62	47.89
	47.15		38.86			19.93	42.37		88.16	34.8	25.41
	59.42		34.07			30.67	20.02		16.59	9.18	73.95
	42.69		26.65			36.52	12.96		39.21	32.55	19.71
	7.477		53.47			27.73	25.05		132.9	24.19	22.3
	54.94		77.71			95.53	42.66		41.25	55.28	24.02
	21.57		41.3			21.76	46.8		68.25	42.43	32.62
	52.96		33.1				42.8		69.91		19.18
			77.24				58.49		67.12		50.87
			43.76				38.2		28.73		28.57
			45.87				39.89		91.84		47.47
			110.2				25.85		92.7		36.69
			87.02				35.64		23.1		37
			48.17				38.28		65.13		19
			63.97				11.96		26.57		26.06
			75.41				62.62		70.12
			60.35				45.11		115.1
			59.3				17.52		11.96
			47.7				29.8		88.3
			44.6				27.05		37.9
			53.75				20.68		11.39
			54.11				28.99		59.86
			63.82				41.24		28
			90.57				42.54		14.01
			55.84				21.53		46.94
			31.4				47.42		57.76
			80.64				18.09		43.82
			63.2				65.11		84.49
			37.91				33.96		12.12
			62.72				65.79		14.15
			51.22				20.23		9.323
			29.44				31.31		116.7
			56.21				27.91		92.23
			81.53				13.84		17.88
			31.01				25.99		85.7
			66.78				15.51		79.88
			52.21				16.06		27.22
			37.01				24.82		64.74
			34.08				63.1		96.3
							40.23		50.29
							37.26		12.5
							19.67		99.34
							21.52		24.98
							42.89		128.9
							32.81		18.42
							17.99		16.33
							51.89		70.68
							29.13		36.33
							71.16		86.9
							20.31		36.67
							23.89		54.85
							33.19		58.7
							17.08		19.55
							21.67		11.31
							18.74		31.21
							15.26		38.38
							35.69		66.19
							18.77		20.34
							8.789		38.88
							36.61		76
							35.22		29.87
							5.905		35.37
							23.34		46.93
							117		74.7
							37.81		42.11
							16
							14.43
							34.93
							75.03
							41.94
							61.97
							61.49
							32.37
							46.08
							26.54
							17.82
							30.85
							21.11
							33.77
							13.22
							9.349
							17.4
							53.08
							7.612
							23.09
							23.91
							44.39
							39.45
							46.42
							28.4
							41.04
							49.9
							25.82
							10.22
							12.86
							25.26
							44.63
							57.02
							25.67
							20.25
							43.07
							31.63
							33.98
							22.65
							11.75
							12.27
							25.01
							32.75
							42.79
							10.5
							23.39
							19.18
							20.97
							29.16
							63.41
							40.29
							12.18
							52.7
							9.745
							32.76
							47.32
							18.62
							39.42
							10.57
							29.48
							26.13
							19.66
							17.15
							29.05
							77.26
							20.94
							38.29
							24.77
							13.98
							45.96
							48.81
							24.41
							15.47
							65.3
							57.88
							43.7
							21.18
							12.24
							14.97
							26.66
							28.04
							43.74
							31.15
							22.68
							35.16

## Sheet: Amplitude&Frequency - P21
Condition	no drug					+TTX							+TTX+Gabazine
N (animals)	2					4							3
N (cells)	4					6							4(amplitude)	5(frequency)
Median average(pA)	18.91	29.8	22.04	34.49		34.34	36.46	30.11	30.37	20.73	19.98		21.32	12.12	11.05	11.47
Frequency(Hz)	0.731	1.645	3.377	0.311		0.717	0.638	2.19	0.466	0.381	0.711		0.035	0.023	0.064	0.041	0.007
test pulse amplitude (V)	0.005	0.005	0.005	0.005		0.005	0.005	0.005	0.005	0.005	0.005		0.005	0.005	0.005	0.005	0.005
peak amplitude slow cap. transient (start) (pA)	160	190	160	210		210	200	170	130	160	165		170	125	170	150	130
peak amplitude slow cap. transient (end) (pA)	140	180	140	160		240	170	170	130	160	180		165	120	170	150	130
Access resistance at start (megaohms)	31.25	26.3158	31.25	23.8095		23.8095	25	29.4118	38.4615	31.25	30.303		29.4118	40	29.4118	33.3333	38.4615
Access resistance at end (megaohms)	35.7143	27.7778	35.7143	31.25		20.8333	29.4118	29.4118	38.4615	31.25	27.7778		30.303	41.6667	29.4118	33.3333	38.4615
Percentage change access resistance	12.5	5.26316	12.5	23.8095		12.5	15	0	0	0	8.33333		2.94118	4	0	0	0
Cell Name	CG3010094	CG3010095	CG3010096	CG1012092		CG0506091	CG1506092	CG1910091	CG3010091	CG3010095	CG3010096		CG1910091	CG3010091	CG3010096	CG1012093	CG3010094
Individual current peak amplitudes	15.18	40.17	12.29	32.85		57.62	57.13	88.05	55.96	26.64	15.87		36.78	15.18	7.151	10.62
	60.77	18.31	25.15	17.14		30.92	36.05	31.74	63.19	28.42	4.866		21.32	10.31	5.1	11.36
	22.42	39.99	12.32	53.2		29.54	18.47	20.51	43.22	51.18	21.58		32.31	12.19	9.252	5.58
	29.03	26.3	69.57	23.29		45.65	18.8	23.19	8.599	21.07	18.38		9.277	14.66	12.25	13.47
	7.987	33.07	26.67	33.26		27.43	9.115	20.83	31.71	45.94	28.79		23.19	4.947	9.609	11.28
	32.86	73.16	41.06	18.09		20.35	39.71	26.2	19.02	23.33	12.66		18.07	10.4	12.67	24.46
	16.01	38.06	13.57	16.7		46.47	28.89	28.08	54.02	11.89	16.35		21.32	12.12	9.15	8.191
	18.22	22.38	11.11	45.21		27.91	22.71	14.89	56.77	20.11	25.75		27.67	82.77	13.09	12.43
	24.95	33.14	23.06	17.23		42.24	36.46	28.32	25.26	16.31	29.16		14.65	10.41	9.425	11.58
	7.314	19.05	14.01	13.51		52.65	45.25	50.78	8.211	26.67	23.62		15.3	9.384	8.528	27.41
	24.95	15.14	38.84	12.65		19.45	27.75	53.47	39.68	27.7	18.41		10.66	19.42	7.385	8.895
	16.55	14.45	67.44	33.29		23.93	34.34	13.59	37.05	45.76	33.59		28.65	8.517	12.91	20.84
	7.069	45.22	29.02	70.91		41.26	23.44	40.61	65.34	20.46	13.91		21.89	19.38	10.81	12.09
	21.79	23.57	15.56	13.95		102.7	86.67	74.95	18.35	13.12	28.88		22.46		14.07	9.67
	11.97	27.41	13.95	37.34		19.86	23.6	34.26	40.49	28.43	15.77		12.29		9.864
	8.844	15.31	39.1	62.28		10.58	32.06	22.71	18.23	24.11	20.55		13.75		18.08
	19.28	23.97	41.56	28.91		15.95	57.37	45.49	51.3	34.79	10.8				11.09
	48.01	12.36	20.18	70.76		12.94	25.47	44.76	16.13	16.46	18.27				15.94
	27.84	18.23	10.74	69.34		19.29	37.76	18.88	40.87	28.31	21.18				8.834
	27.01	17.54	32.25	29.88		35.16	10.99	24.9	91.47	19.37	23.81				15.34
	16.32	51.3	20.31	65.09		23.27	52.16	16.85	42.07	22.71	28.37				10.95
	58.93	16.07	13.47	54.58		8.382	61.44	10.66	21.94	28.1	25.17				17.48
	12.26	19.28	43.91	54.49		59.24	36.54	25.39	42.84	39.24	6.936				11.7
	33.11	26.47	23.44	17.68		23.93	34.67	28.48	69.24	14.36	12.68				12.63
	100.8	36.56	36.33	38.72		68.77	56.4	12.04	55.74	17.86	35.12				10.54
	24.84	36.75	30.15	41.35		12.78	46.06	46.71	39.71	26.52	58.71				11.05
	20.78	44.07	41.98	26.97		20.02	34.83	39.63	46.76	18.41	20.57				9.976
	7.14	48.52	40.07	57.45		12.45	28.89	34.59	39.19	42.73	14.3				11.83
	9.384	32.2	35.67	41.81		21.16	36.7	18.23	40.59	11.02	12.47				14.52
	8.507	29.18	44.87	23.32		34.75	11.47	26.04	22.17	18.56	7.202				9.007
	30.46	32.02	17.62	48.78		27.02	39.79	36.62	66.05	10.53	12.25				6.029
	13.65	30.25	30.99	62.49		46.63	21.81	60.06	19.53	17.11	16.89				11.92
	45.19	73.75	31.99	38.08		60.95	37.19	114.8	35.42	12.17	21.94				14.56
	15.93	16.98	15.18	16.25		19.61	49.07	38.82	28.21	10.49	34.04				7.773
	35.01	29.29	35.82	14.35		31.17	34.1	32.23	35.6	17.69	17.77				13.85
	11.12	17.7	42.52	23.15		49.72	21.48	31.09	17.27	39.83	24.32				11.17
	36.7	34.35	20.23	52		54.93	29.54	84.15	26.99	13.62	8.66				7.742
	18.91	16.75	39.04	43.79		19.61	32.96	17.01	32.5	13.44	13.26
	7.11	9.997	11.92	44.66		40.2	20.1	31.58	40.41	15.69	14.48
	8.273	30.17	31.66	41.06		30.6	15.46	27.1	16.65	21.19	39.43
	42.23	21.33	35.31	39.06		22.46	46.22	19.21	36.01	17.74	25.73
	6.61	30.93	19.09	34.54		54.36	41.5	40.85	19.62	15.68	27.41
	13.78	34.17	13.55	48.13		98.88	8.382	21.24	49.19	25.03	31.89
	5.672	17.18	24.61	15.12		8.138	16.93	16.19	47.92	22.23	18.21
	18.04	23.88	14.62	66.21		69.5	36.3	22.54	21.08	11.36	19.54
	19.97	74.98	67.07	48.83		27.18	54.04	25.31	18.16	7.967	11.9
	4.07	54.13	17.49	28.5		28.97	38.41	73.89	67.19	12.15	29.36
	15.9	35.43	44.84	45.04		15.14	43.13	21.57	22.84	18.34	46.35
	12.99	50.65	23.28	33.64		43.62	33.45	13.43	24.04	15.22	18.75
	29.92	19.26	38.25	33.96		66.32	27.43	34.34	22.64	25.24	13.05
	18.94	18.35	36.4	11.45		23.76	35.07	15.3	11.82	12.21	16.54
	24.9	25.22	22.88	21.23		35.97	18.96	24.9	10.2	18.9	14.21
	29.08	17.68	16.85	40.29		36.13	62.74	20.02	45.42	18.92	53.72
	16.73	22.02	29.29	61.72		31.74	36.54	23.44	14.69	23.94	42.36
	7.008	16.24	37.91	29.06		13.1	41.67	37.43	54.16	39.22	18.19
	8.864	25.77	21.23	29.71		62.01	21.08	13.51	22.19	16.01	12.35
	6.834	16.32	8.762	15.99		31.17	39.88	129.2	18.87	27.6	25.51
	6.508	33.3	9.884	40.23		29.3	13.35	85.94	45.13	19	13.86
	27.64	28.16	17.5	40.4		58.27	23.27	20.02	38.59	18.51	11.2
	7.171	32.47	14.63	49.47		52.33	31.58	54.36	35.94	37.35	19.67
	9.211	33.6	27.49	35.6		11.39	58.76	130.7	27.11	14.43	25.11
	28.29	22	27.99	15.37		59.24	53.96	41.75	31.99	28.51	8.079
	51.16	51.56	30.7	39.43		100.1	18.39	24.33	14.62	46.6	25.92
	21.96	47.86	12.33	8.344		32.55	15.79	52.08	94.14	21.63	20.27
	16.83	33.12	21.18	26.39		25.31	66.49	21.65	31.2	27.25	22.89
	7.589	31.77	13.13	40.5		127.5	20.18	33.28	53.44	18.85	15.5
	23.7	44.92	22.16	25.47		75.2	9.766	27.18	92.99	11.64	18.01
	7.161	15.21	49.22	67.02		32.96	14.73	67.63	17.08	15.32	25.24
	18.17	33.88	22.08	31.2		19.86	45.98	17.66	20.39	14.99	10.52
	7.691	9.089	51.19	18.23		25.31	36.3	55.5	11.53	36.15	22.95
	17.75	29.18	23.37	46.74		41.99	38.9	29.22	12.54	16.22	25.65
	13.14	18	42.77	24.54		42.81	49.24	66.89	24.99	23.37	11.61
	19.78	23.24	49.78	40.23		49.32	18.55	19.21	39.05	9.701	26.3
	20.76	53.98	10.16	28.88		52.98	27.91	11.64	74.58	12.83	13.83
	39.61	49.67	32.69	53.13		65.76	50.29	15.3	51.13	15.04	21.75
	3.948	27.39	42.39	16.21		46.55	44.19	20.43	47.66	21	24.71
	22.11	54.21	23.69	47.42		60.22	41.91	20.67	19.55	9.027	23.57
	13.51	9.772	10.79	34.43		39.79	16.52	20.75	19.9	27.13	27.91
	5.825	41.27	7.324	53.08		99.28	47.2	29.7	20.15	10.42	25.68
	20.79	35.21	49.92	36.17		39.79	24.5	15.46	13.36	73.69	51.96
	66.62	26.41	13	26.71		29.38	44.76	22.95	24.04	17.9	27.41
	18.42	30.83	46.95	34.65		37.19	19.12	29.22	14.14	40.77	27.18
	11.38	18.03	18.24	23.52		9.033	21.08	36.13	25.54	41.22	36.86
	17.9	45.13	32.68	22.92		33.12	26.77	42.07	100.6	18.15	28.98
	28.22	85.67	13.67	13.2		11.72	26.29	42.32	69.59	23.51	12.89
	38.89	34.99	37.33	30.99		14.89	44.68	52.9	38.14	19.08	6.243
	6.253	19.36	24.93	42.77		50.13	38.66	16.11	24.54	12.83	45.17
	6.008	20	13.46	24.07		11.15	56.56	88.3	49.83	27.52	13.58
	35.61	48.02	20.7	53.46		9.603	48.1	18.55	39.71	10.45	12.58
	12.31	41.59	13.95	19.05		64.05	39.55	56.15	26.58	29.83	30.59
	35.95	51.77	20.42	39.72		46.06	26.29	25.07	45.28	52.79	26.46
	88.01	56.32	12.19	25.03		47.44	28.16	22.62	48.89	33.01	15.63
	19.9	42.24	21.28	51		26.53	45	15.06	36.09	26	17.62
	18.6	67.32	18.98	46.51		126.9	37.19	32.96	29.13	25.28	18
	68.66	36.62	25.26	20.94		22.05	18.31	26.53	62.37	21.88	10.97
	72.26	91.62	12.23	31.68		42.32	44.92	27.02	14.17	24.73	23.86
	32.05	49.62	10.02			46.22	38.41	28.48	10.13	13.77	23.86
	7.956	97.85	43.37			50.46	35.56	21.32	14.16	12.22	20.66
	25.62	11.83	11.51			51.92	20.51	22.38	41.52	11.09	17.78
	46.44	50.31	11.88			34.34	65.35	68.68	38.63	45.41	17.66
	6.875	69.13	14.78			95.62	51.27	17.01	33.92	26.43	21.13
	9.14	30.4	9.609			49.07	53.06	45.57	17.39	27.14	21.9
	20.35	33.14	22.9			30.44	33.12	20.1	24.68	26.36	75.28
	20.73	15.07	17.97			12.21	14.24	23.19	17.53	22.76	20.3
	4.998	35.48	19.44			64.53	45.08	14.65	27.76		16.2
	5.172	29.19	23			23.03	39.23	13.51	12.1		18.68
	33.14	26.49	15.65			65.27	22.95	61.52	22.57		29.07
	11.31	40.35	14.4			35.32	45.82	40.04	30.37		34.62
	26.55	40.37	68.15			68.6	18.23	16.11	44.64		20.05
	29.34	45.09	14.64			18.72	12.53	31.66	18.46		55.22
	15.47	42.71	14.93			66.49	52.16	78.94	35.91		19.4
	27.09	11.52	21.46			52.73	12.04	22.3	79.03		12.41
	4.101	32.6	10.51			31.49	43.46	17.33	9.67		14.59
	40.66	44.61	32.74			35.07	17.99	31.9	22.28		29.44
	42.45	22.81	42.56			38.82	30.76	62.83	54.36		14.52
	51.6	28.79	22.99			48.34	31.25	23.03	37.68		29.71
	26.33	24.94	15.47			37.19	44.43	55.75	26.47		28.79
	4.59	82.52	46.49			19.69	40.45	59.33	36.71		15.49
	26.34	39.25	16.76			59.9	45.41	42.89	8.762		14.21
	14.36	16.79	15.81			17.82	37.19	54.61	40.96		18.64
	5.763	27.78	12.85			27.43	18.07	16.19	30.69		35.13
	29.46	23.96	30.33			36.7	70.48	15.79	24.88		19.06
	24.08	18.9	34.79			61.52	43.7	52.65	29.75		28.14
	11.65	22.06	27.07			27.91	36.54	80.32	38.75		18.09
	48.56	50.22	32.45			88.62	71.29	18.23	37.03		19.9
	5.457	53.69	46.24			29.87	70.48	49.07	12.34		13.36
	5.518	31.11	62.04			31.09	24.25	13.02	9.813		41.25
	21.09	39.95	13.21			42.07	12.53	58.59	12.48		25.06
	29.62	10.73	23.94			70.15	37.11	16.93	76.06		61.66
	9.558	18.16	25.05			24.09	32.71	36.05	18.67		15.91
	9.701	35.6	19.33			35.4	62.58	21.4	26.33		32.32
	4.039	24.62	19.1			11.47	37.84	43.7	20.59		14.28
	38.7	14.49	27.48			60.3	37.6	24.01	11.43		22.65
	16.09	32.55	28.02			38.49	16.93	59.98	39.71		29.34
	38.93	19.91	14.58			27.67	48.99	97.57	20.93		28.16
	88.73	28.01	28.08			10.82	20.26	41.5	29.56		21.15
	44.1	36.69	39.66			68.77	46.22	42.89	23.67		26.25
		24.93	42.11			32.23	32.31	43.05	25.85		20.03
		51.91	8.844			33.45	16.6	52.08	10.22		8.262
		57.26	14.75			76.09	55.5	65.76	37.21		27.02
		24.42	26.25			21.16	31.66	27.67	23.19		28.98
		15.67	31.36			24.9	45.17	22.46	54.26		18.89
		44.12	10.06			19.78	26.37	18.96	83.12		19.9
		35.3	22.04			20.59	64.86	33.77			27.74
		28.01	13.75			30.84	46.39	38.25			15.18
		16.94	15.17			37.03	36.38	26.29			11.64
		14.07	12.75			23.11	43.13	60.63			15.85
		39.76	13.47			16.6	26.61	80.16			15.94
		14.94	11.36			18.8	15.87	20.43			12.5
		39.95	27.58			48.26	45.08	13.92			10.62
		20.1	16.73			48.18	40.53	59			16.3
		30.96	28.85			67.55	55.09	30.35			15.08
		14.2	18.28			42.24	36.7	80.89			18.82
		12.89	42.28			36.87		50.86			7.457
		54.46	13.27			30.76		74.54			16.59
		33.7	19.35			59.08		13.83			49.21
		29.98	10.49			14.16		34.83			28.33
		33.51	16.35			21.4		40.93			51.66
		19.81	22.1			15.54		55.34			33.44
		12.14	19.7			48.42		29.87			23.5
		16.1	20.1			42.56		30.92			8.772
		30.07	25.29			32.23		40.45			47.39
		22.83	13.38			13.18		64.29			41.99
		21.21	17.25			39.63		113.9			11.82
		11.89	14.66			39.14		13.26			21.24
		55.34	16.25			15.54		98.23			9.384
		31.18	29.61			43.46		48.18			18.9
		25.14				40.45		14.89			19.93
		16.31				24.66		44.27			22.15
		23.4				63.48		127.8			15.02
		23.33				17.99		36.7			28.88
		18.28				18.72		21.89			19.79
		7.752				27.83		47.69			13.79
		82.05				20.75		23.36			10.53
		23.42				24.33		27.91
		28.4				22.71		17.17
		47.53				46.79		8.545
		16.72				66.24		16.03
		21.05				32.71		19.29
		17.67				59.98		46.63
		47.16				27.59		40.45
		16				64.7		37.35
		35.2				12.7		100.8
		29.8				52		40.12
		37.22				27.91		26.45
		42.56				39.96		41.59
		54.29				45.17		15.3
		42.99				14.24		102.9
		54.95				18.55		46.31
		46.76				33.85		37.43
		13.96				45.9		20.43
		53.61						99.04
		15.04						78.69
		24.58						106.3
		28.38						49.48
		29.24						27.1
		20.83						62.42
		17.21						28.32
		43.01						71.53
		20.64						35.97
		37.42						31.17
		14.08						54.93
		35.42						13.83
		33.44						20.91
		13.29						14.49
		36.92						145.6
		41.89						13.02
								26.12
								84.8
								38.82
								19.53
								18.64
								16.52
								19.53
								19.21
								24.9
								15.3
								24.58
								42.48
								29.79
								38.41
								24.01
								67.71
								10.99
								100.9
								48.5
								17.66
								68.2
								76.82
								118
								24.82
								11.96
								58.35
								37.84
								80.89
								52.65
								13.18
								38.17
								22.3
								23.84
								22.87
								26.94
								28.16
								28.48
								30.35
								24.66

## Sheet: Amplitude&Frequency - DIV7
Condition	No drug						+TTX						+TTX+Gabazine
N (animals)	2						4						3(amplitude)	4(frequency)
N (cells)	5						5						5(amplitude)	7(frequency)
Median average(pA)	28.16	215.3	11.96	42.46	69.6		11.03	24.71	13.51	11.17	22.5		18.15	14.1	10.36	12.04	11.08
Frequency(Hz)	1.538	0.228	0.054	0.196	0.548		0.126	0.145	0.12	0.044	0.077		0.063	0.012	0.056	0.027	0.006	0.0057	0.00631
test pulse amplitude (V)	0.005	0.005	0.005	0.005	0.005		0.005	0.005	0.005	0.005	0.005		0.005	0.005	0.005	0.005	0.005	0.005	0.005
peak amplitude slow cap. transient (start) (pA)	220	230	200	160	140		190	160	200	180	140		180	140	140	160	210	150	260
peak amplitude slow cap. transient (end) (pA)	170	200	200	160	170		160	135	200	180	140		210	130	140	160	170	150	180
Access resistance at start (megaohms)	22.7273	21.7391	25	31.25	35.7143		26.3158	31.25	25	27.7778	35.7143		27.7778	35.7143	35.7143	31.25	23.8095	33.3333	19.2308
Access resistance at end (megaohms)	29.4118	25	25	31.25	29.4118		31.25	37.037	25	27.7778	35.7143		23.8095	38.4615	35.7143	31.25	29.4118	33.3333	27.7778
Percentage change access resistance	22.7273	13.0435	0	0	17.6471		15.7895	15.625	0	0	0		14.2857	7.14286	0	0	19.0476	0	30.7692
Cell Name	CG1111091	CG1111092	CG1111095	CG0212091	CG0212093		CG1310092	CG1510094	CG2110091	CG1111095	CG0212091		CG1310092	CG1510091	CG1510094	CG2110091	CG0212092	CG1111095	CG1111094
Individual current peak amplitudes	67.48	8.058	12.35	11.13	9.935		11.15	152.1	50.94	12.86	8.752		13.51	23.31	9.589	16.93	9.384
	40.43	64.83	10.78	27.27	23.07		13.83	227.1	17.9	11.59	41.43		24.33	21.18	19.4	7.161	27.65
	7.763	218.6	10.83	33.77	49.64		13.26	12.11	10.5	9.772	15.45		12.04	23.03	12.69	9.359	9.578
	11.84	268.1	7.783	10.53	131		9.847	24.71	20.35	5.447	19.27		31.33	14.1	9.64	12.53	19.67
	26.03	157.7	17.23	87.85	23.44		7.324	39.41	135	11.47	16.06		10.42	9.14	12.36	12.04	11.08
	125.3	11.6	11.56	67.06	20.04		15.54	24.32	87.16	12.33	15.84		54.52	9.497	8.181	12.53	15.38
	14.09	234.6	9.895	82.94	54.74		11.56	145.6	35.16	11.18	7.865		40.45	13.53	9.221	12.04	7.977
	39.74	26.45	36.25	9.864	87.58		8.626	81.28	16.68	10.64	230.5		27.1		8.568		14.61
	15.45	77.92	12.94	72.05	4.784		9.521	154.1	43.86	12.19	10.1		10.66		9.344		10.35
	130.7	277.3	28.5	9.844	21.61		9.196	38.97	11.72	9.313	13.14		28.56		7.905
	30.11	40.96		47.82	121		26.29	14.77	23.36	10.95	45.53		7.487		19.14
	152.1	246.9		69.5	99.96		7.406	8.446	14.65	12.75	17.89		13.92		18.23
	49.17	250.1		42.19	114.4		13.43	20.62	20.67	9.282	38.22		13.83		8.956
	58.26	154		13.05	91.99		16.28	272.5	8.789	12.19	24.36		9.033		12.69
	47.77	151.4		10.34	104.5		6.836	11.08	9.603	14.71	22.5		17.9		7.508
	21.93	269.1		10.42	10.48		7.406	239.8	12.37	10.09	16.19		20.83		13.68
	61.07	112.5		8.456	12.44		13.1	12.91	21.65	9.058	28.12		13.02		11.98
	11.34	327.2		23.2	99.54		36.54	49.84	8.057	12.96	20.14		58.51		15.77
	24.68	132.4		28.57	18.72		8.138	16.95	16.11	10.73	9.619		66		3.091
	36.33	334.1		14.92	118.1		13.83	28.48	15.54	8.752	72.78		9.277		10.33
	70.02	284		459.8	99.54		9.196	89.41	36.78	4.764	13.47		19.12		12.44
	108.9	335.7		81.94	4.804		39.79	7.875	12.04	13.51	25.61		33.77		6.977
	32.29	332.1		12.94	163.1		10.9	4.498	11.8	13.6	82.73		28.48		10.39
	35.03	297.8		13.18	7.314		9.847	29.58	15.38	6.284	11.73		22.46		22.52
	13.44	138.1		24.02	119.2		10.58	32.76	10.34	11.53	37.15		71.21
	18.45	303		51.36	126		4.72	29.82	31.98	11.31	86.41		10.42
	241.7	243.2		11.5	17.67		49.48	7.854	8.626	32.88	49.18		18.39
	18.29	217.5		133.1	119.3		37.76	15.82	27.51	12.14	26.93		13.1
	34.27	173.3		12.65	14.48			87.8	13.43	7.528	22.48		10.34
	13.09	244.5		10.74	5.672			14.79	13.35	12.55	73.75		5.778
	36.2	181		75.96	11.7			27.96	11.31	15.4	47.28
	57.03	78.12		16.87	83.15			8.313	13.83	7.467	46.04
	18.36	68.78		70.77	15.59			22.11	11.15	11.16	12.98
	25.53	58.73		127	21.12			10.48	11.96	10.69
	10.22	49.36		19.66	13			100.3	14.16	11.89
	9.782	130.6		4.855	50.69			11.59	11.56	8.252
	32.42	55.6		79.93	12.76			17.94	14.49	7.722
	38.74	150.9		66.04	53.27			13.49	13.18	12.55
	27.1	262.7		42.46	101.1			19.53	11.31	9.17
	17.41	309		66.3	53.54			22.41	9.847	7.589
	16.58	226.1		61.17	45.48			13.93	10.9	7.854
	37.71	52.97		69.33	157.8			84.22	16.93	25.02
	15.21	191.7		86.29	57.3			94.98	18.07	7.222
	21.81	288.2		66.99	41.41			109.5	13.43	22.8
	40.96	251.4		150	15.59			28.76	11.15	9.864
	24.14	64.35		41.09	82.21			35.85	28.81	16.31
	17.45	221.4		54.56	66.53			12.44	11.07
	19.96	271		9.446	197.1			54.93	43.7
	50.67	226.7		9.68	15.44			259.2	12.21
	37.59	162.9		158.9	98.14			78.19	26.37
	15.29	68.58		46.38	28.12			12.51	14.97
	25.48	62.16		24.45	49.43			6.875	12.45
	12.19	254.5		8.803	6.661			29.86	16.19
	23.16	276.5		29.15	37.46			34.77	13.75
	50.59	213		22.87	95.29			24.8	9.684
	29.11	232		266.8	8.334			8.232	12.21
	13.63			63.72	239			56.17	6.836
	10.66			72.73	17.79			15.9	13.59
	32.36			43.11	276.5			46.3	10.82
	293.4			147.6	265.5			57.99	34.51
	24.5			230.5	67.53			11.13	12.94
	28.99				160.1			9.436	14.73
	13.18				25.79			13.85	38.25
	53.79				61.93			86.69	10.74
	14.85				101.8			12.44	9.603
	12.76				116.8			13.87	10.17
	17.56				99.49			50.69
	20.11				89.19			9.14
	66.74				47.18			11.3
	41.79				207.4			24.27
	20.19				109.7			38.37
	24.26				412.4			34.09
	25.04				71.66			35.76
	36.65				75.26			7.089
	37.46				18.39			99.33
	192				46.16			9.711
	37.35				263.3			44.08
	7.14				87.48			10.22
	23.63				221.5			12.26
	27.2				33.79
	16.79				42.58
	11.85				77.66
	21.63				97.69
	121.8				190.3
	713.9				76.46
	64.81				44.84
	34.86				60.34
	14				50.31
	28.2				37.5
	22.75				35.56
	28.11				41.15
	51.35				121.4
	36.28				568.6
	33.77				10.11
	73.58				150.3
	35.3				58.12
	26.48				27.8
	46.34				12.38
					94.94
					13.49
					95.35
					152.4
					156
					73.02
					73.2
					76.93
					26.17
					51.69
					85.28
					57.51
					87.68
					90.26
					202.2
					173
					130
					135.5

## Sheet: Amplitude&Frequency - DIV21
Condition	No Drug						+TTX													+TTX+Gabazine
N (animals)	3						6													5
N (cells)	5						12													6
Median average (pA)	55.87	170.6	229.3	45.51	62.91		28.57	40.69	33.26	18.62	44.43	36.09	29.73	35.28	28.96	27.43	40.53	58.59		17.11	16.62	17.42	15.61	16.11	12.17
Frequency(Hz)	6.047	3.952	21.544	4.242	3.413		0.678	1.447	2.398	0.445	0.844	0.436	0.502	0.673	0.876	0.552	0.809	1.289		0.106	0.0608	0.237	0.031	0.102	0.119
test pulse amplitude (V)	0.005	0.005	0.005	0.005	0.005		0.005	0.005	0.005	0.005	0.005	0.005	0.005	0.005	0.005	0.005	0.005	0.005		0.005	0.005	0.005	0.005	0.005	0.005
peak amplitude slow cap. transient (start) (pA)	180	170	300	200	190		390	250	200	160	190	130	200	160	130	150	210	380		250	280	170	190	250	140
peak amplitude slow cap. transient (end) (pA)	200	170	300	140	250		280	250	200	120	190	130	230	140	150	120	150	410		240	250	190	170	170	120
Access resistance at start (megaohms)	27.7778	29.4118	16.6667	25	26.3158		12.8205	20	25	31.25	26.3158	38.4615	25	31.25	38.4615	33.3333	23.8095	13.1579		20	17.8571	29.4118	26.3158	20	35.7143
Access resistance at end (megaohms)	25	29.4118	16.6667	35.7143	20		17.8571	20	25	41.6667	26.3158	38.4615	21.7391	35.7143	33.3333	41.6667	33.3333	12.1951		20.8333	20	26.3158	29.4118	29.4118	41.6667
Percentage change access resistance	10	0	0	30	24		28.2051	0	0	25	0	0	13.0435	12.5	13.3333	20	28.5714	7.31707		4	10.7143	10.5263	10.5263	32	14.2857
Cell Name	CG2511091	CG1512091	CG1712091	CG1512092	CG1612091		CG2906092	CG1507091	CG3006092	CG1803092	CG2710091	CG1711093	CG2511091	CG1512091	CG1512092	CG1512093	CG1612091	CG1712091		CG1507091	CG2906092	CG2710091	CG1711093	CG1911096	CG0802103
Individual current peak amplitudes	58.22	44.56	309.4	388.3	31.43		60.46	43.88	9.599	27.83	90.74	6.1	33.57	102.1	17.84	27.32	34.43	27.96		8.303	14.07	120.8	45.33	18.07	11.76
	74.32	119.1	220.2	146	55.35		69.52	16.05	26.54	75.23	106	25.21	22.21	47.63	25.07	32.39	13.04	111.2		10.61	28.31	18.96	14.81	12.41	23.23
	88.3	77.2	466.7	560.2	27.13		23.25	74.91	57.84	56.6	71.61	41.29	17.89	35.63	7.426	18.83	55.2	129.8		10.79	11.69	12.45	11.61	19.66	42.31
	53.71	294.7	385.4	236.6	36.58		9.854	22.39	43.75	46.55	9.277	68.43	26.29	22.05	9.282	10.54	87.05	90.59		7.385	19.4	12.04	26.5	24.08	12.17
	23.57	444.4	655.4	217.6	22.48		46.38	97.08	18.16	14.71	50.37	59.04	13.37	31.9	7.701	76.27	24.78	110.1		10.87	16.91	40.77	10.62	20.49	6.947
	91.17	178.6	138.4	132.1	732.5		23.5	34.77	119.6	16.18	56.32	23.39	36.39	19.42	10.42	24.43	18.82	73.82		17.89	13.73	51.6	15.61	22.82	10.52
	85.39	48.65	107.6	136.1	726.4		126.5	26.51	16.19	27.71	59.98	52.79	41.27	40.1	15.88	45.78	40.08	122.7		10.18	9.374	21.48	23.13	14.92	25.75
	90.65	131.7	171.2	155.6	22.5		61.44	9.129	32.91	21.71	171	42.08	26.53	43	30.28	17.29	118.2	23.66		26.63	16.65	25.55	14.8	17.19	10.03
	59.06	87.63	146.5	114.3	548.4		34.28	47.3	35.82	11.93	20.18	35.06	12.72	20.44	20.43	11.5	25.68	25.32		18.1	16.84	27.51	8.405	15.19	11.41
	78.51	300.7	176.5	48.8	620.9		70.84	46.58	54.08	8.844	167.5	61.87	38.93	48.33	12.56	21.58	22.46	24.6		33.42	15.4	14.08	27.52	23.96	10.66
	222.3	170.6	231.7	120.6	226.5		139.9	126.4	9.007	9.762	85.21	29.08	21.95	21.54	13.46	33.59	28.42	73.93		13.11	16.77	12.13	9.833	20.8	22.92
	54.91	164.2	624.5	255.2	115.2		57.84	31.58	11.65	13.34	18.88	81.26	15.25	15.44	7.151	128.5	31.89	55.76		16.58	16.58	19.69	15.02	25.99	15.06
	143.4	67.84	452.4	157.1	37.33		92.2	14.24	28.42	12.03	24.41	34.07	72.4	29.92	77.13	157.2	26.54	54.56		7.61	21.68	22.54	8.171	20.74	21.81
	581.7	13.72	162.2	291.1	44.92		59.95	43.14	74.09	27.64	264.7	67.91	24.25	14.54	95.53	141.1	25.3	47.01		23.77	13.61	79.02	12.83	16.44	9.476
	70.65	38.38	111.7	258.5	151.9		39.32	40.43	12.12	8.681	26.12	7.946	32.98	29.97	31.62	197.5	74.32	142.6		15.49		15.71	17.27	25.21	14.61
	32.15	35.49	321.7	180.4	39.22		41.27	61.84	37.72	20.32	124.1	52.32	17.7	64.4	8.385	104.2	77.94	39.54		12.17		17.74	18.43	26.08	21.53
	47.09	246.8	559.5	14.97	408.8		12.9	33.13	28.11	14.78	49.15	38.57	34.18	23.22	10.65	84.26	31.42	24.82		17.22		13.35	12.74	12.84	16.36
	34.01	135.3	133.8	22.96	606.4		18.45	11.16	23.62	11.59	67.22	87.52	14.94	98.99	18.12	164.4	23.82	59.95		5.876		17.5	28.17	27.65	13.1
	53.72	167.5	150.6	16.71	31.02		27.42	35.54	24.38	511.6	17.99	20.57	14.41	65.54	12.7	216.5	39.74	78.98		20.33		33.2	24.76	10.87	10.63
	21.05	571.7	98.91	77.89	55.48		22.51	44.43	34	269.9	102	29.41	30.04	81.2	71.25	134.4	11.48	29.58		20.62		59.81	20.89	24.05	12.68
	53.51	395.6	161.4	100.9	46.55		23.31	99.53	38.48	17.93	17.17	46.26	18.01	39.77	13.98	88.13	29.94	129.9		28.6		53.3	14.44	19.61	8.895
	43.26	203.5	136.4	28.31	61.43		25.82	83.05	28.1	20.48	20.91	23.11	79.69	22.19	5.569	24.6	31.26	158.8		28.34		17.66	16.22	19.43	11.64
	36.56	242.4	423.6	47.49	25.71		31.09	25.47	38.06	61.75	36.05	25.75	26.61	44.95	10.34	181.8	13.61	125.7		8.742		27.1	24.48	11.86	10.99
	34.97	231.3	251.9	11.42	353.9		38.49	67.93	94.26	11.23	19.86	59.31	14.84	10.81	19.38	21.16	76.4	156.5		10.16		17.09		15.41	33
	39.31	503.2	251.2	28.2	21.31		43.76	26.89	15.73	14.1	30.68	14.38	56.37	11.91	13.54	73.34	32.14	122.4		7.967		20.18		17.54	8.609
	79.65	138.9	306.9	17.19	56.32		20.65	23.38	20.31	36.54	73.57	11.71	9.538	23.21	9.15	13.76	18.42	55.96		20.27		40.2		15.43	16.73
	64.37	605.2	407.8	84.89	55		16.62	19.65	44.4	7.11	136.4	21.02	120.8	36.23	9.578	31.07	38.22	15.69		21.6		11.07		15.15	8.038
	209.1	50.73	685.3	119.5	74.87		29.22	22.73	19.14	9.517	23.6	97.2	33.49	16.93	8.752	14.09	22.69	44.12		17.02		43.13		22.61
	49.53	312.9	229.3	19.08	64.39		23.49	16.3	60.18	8.007	57.29	36.53	56.39	44.63	19.09	15.29	40.83	135.8		19.06		31.25		17.64
	47.11	41.71	269.5	32.54	154.9		18	37.43	29.43	10.9	206.1	22.38	37.18	15.22	10.47	64.71	55.45	52.82		11.34		144.7		12.07
	34.76	37.07	508.2	56.02	678.4		46.51	39.31	19.93	40.67	12.7	7.1	50.75	89.15	13.36	18.76	17.69	43.21		18.91		41.75		18.01
	55.41	250.4	150.9	92.93	42.95		16.48	27.12	31.15	14.48	23.36	56.73	12.13	34.79	14.88	73.26	15.24	90.34		15.79		16.36		19.7
	43.43	348	207.1	18.98	75.33		63.47	40.61	34.55	39.95	39.88	53.41	42.27	16.33	7.385	49.55	51.62	33.67		27.03		22.05		13.18
	112.4	105	375.8	66.06	363.4		51.9	60.29	16.84	15.35	69.74	54.97	37.5	92.41	13.32	85.59	44.98	43.25		17.83		127.8		12.26
	29.91	530.8	188.2	21.51	56.37		18.27	31.02	69.16	7.569	18.72	11.77	75.42	17.42	19.16	22.17	44.26	106.2		19.88		33.61		11.73
	138.6	111.3	57.08	26.65	20.68		85.42	28.04	73.86	41.42	21.57	93.03	60.68	14.16	10.23	59.72	58.11	38.56		17.23		26.77		11.06
	62.07	153.2	318.2	45.58	18.95		19.96	61.56	67.54	14.12	9.847	36.44	7.671	22.44	9.844	24.21	15.52	96.73		20.63		17.74		14.36
	67.2	357.5	216.4	133.9	262.6		39.53	36.38	25.95	8.018	160.7	27.37	46.34	14.12	13.16	13.4	77.31	21.9		14.6		9.847		14.81
	25.41	27.89	413.4	40.61	537.8		16.51	59.34	13.62	19.26	252.3	36.57	27.05	57.44	17.38	27.02	60.04	124.2		12.6		15.79		27.18
	31.29	858.7	199.8	12.84	181.4		53.62	68.27	40.05	11.82	44.43	12.66	37.11	26.56	21.54	25.35	25.36	59.56		19.06		30.84		17.01
	50.12	328.9	255.6	29.05	55.17		15.13	38.64	60.3	30.22	43.38	51.89	22.35	33.15	18.26	17.85	52.92	35.18		20.55		17.33		27.06
	161.1	56.78	500.6	23.24	629.9		20.98	18.8	66.97	12.58	159.5	39.05	78.25	79.72	70.15	29.5	14.76	159.1		17.19		30.92		11.14
	93.77	227.9	332.1	20.16	513.1		58.73	36.14	90.26	24.64	13.75	25.53	41.68	64.47	29.71	54.72	47.25	42.34		13.64		26.12		22.74
	39.52	157.4	157.1	17.14	89.23		54.02	72.71	37.06	9.191	38.98	34.06	20.69	17.1	12.26	38.29	81.18	33.93		10.74		22.46		25.26
	60.16	224.5	478.1	22	740		27.98	164.4	32.7	28.76	11.56	38.11	17.15	98.67	11.01	61.25	92.95	59.97		25		18.31		13.25
	93.49	233.7	179.6	75.2	35.99		69.25	38.76	61.92	30.09	11.23	43.37	37.32	43.69	10.37	156.2	94.31	95.27		18.53		12.86		8.385
	61.98	48.53	204.8	18.81	594.9		41.11	24.01	30.5	15.16	63.8	32.26	26.58	12.54	6.753	41	145.8	36.44		13.25		14.57		14.93
	38.01	474.9	187.1	96.71	25.77		44.29	15.4	31.66	141.1	19.37	56.48	78.27	19.45	9.099	22.24	45.07	39.24		31.2		10.58		14.72
	482.2	376.7	234.2	126.2	41.24		37.21	39.01	31.35	7.14	65.92	73.77	41.52	102.1	12.33	22.79	25.36	37.75		7.905		22.62		9.323
	54.52	192.3	73.67	103.2	42.87		53.85	71.67	17.36	71.74	40.61	48.87	20.55	19.95	73.99	65.16	17.38	166.7		12.07		13.1		13.44
	51.38	39.55	55.16	92.2	37.94		30.96	14.48	19.63	9.538	78.53	33.16	115.9	19.42	18.25	14.35	49.61	83.86		27.74		10.66		14.32
	53.57		89.8	28.04	84.82		24.59	38.37	37.48	35.05	139.2	7.13	13.61	14.29	8.691	40.7	101.1	69.65		27.18		32.06		8.579
	67.33		291	45.44	49.91		17.94	52.55	60.88	13.45	16.6	23.85	52.5	47.38	9.16	62.44	28.75	140.6		15.19		11.15		19.27
	35.06		182.3	18.95	166.3		41.99	16.88	72.1	14.67	38.57	44.69	24.49	135.5	20.32	13.14	28.66	39.2		20.21		12.04		30.11
	43.99		75.79	22.37	483.4		14.62	19.99	32.43	25.36	24.25	34.87	12.34	63.48	23.37	27.73	52.59	106.8		14.15		13.02		20.31
	25.9		219.9	78.33	88.66		100.8	46.14	54.27	14.55	40.93	23.16	15.1	19.73	5.294	123.2	58.93	150.6		21.21		12.37		14.63
	53.18		238.9	28.7	59.43		13.91	123.8	35.68	17.98	31.41	20.8	48.83	23.91	17.9	30.03	24	79.17		13.91		11.56		9.364
	88.84		344.5	42.65	52.16		134	24.25	25.73	12.14	182.9	29.01	49.54	103	13	20.03	16.16	63.17		13.78		16.52		19.39
	58.42		134.1	70.29	47.31		13.79	60.18	21.61	10.32	48.26	28.49	26.54	24.48	10.77	14.17	181.9	178.9		18.15		11.96		22.1
	76.65		193.6	27.67	65.63		15.85	69.61	108	53.5	41.26	57.58	27.85	27.81	12.03	31.55	41.33	48.42		6.651		12.78		10.32
	46.19		290.9	16.91	70.51		9.609	69.27	25.8	11.98	29.05	12.4	20.32	32.98	10.75	59.51	17.08	39.32		21.79		17.25		12.66
	15.6		94.72	70.64	96.54		11.85	93.31	26.03	61.23	37.6	59.38	16.58	36.83	15.86	41.09	16.93	87.25		16.47		17.82		47.59
	71.61		248.3	53.5			28.57	20	86.23	60.26	47.2	44.64	15.22	36.62	16.86	31.29	29.19	131.5				36.13		11.7
	78.07		99.1	189.3			11.37	18.39	42.59	54.31	33.45	9.395	11.04	128.5	10.12	41.54	28.17	20.96				16.19		13.33
	56.46		219.4	411			19.28	8.936	46.48	9.65	81.54	42.46	56.86	26.54	14.72	18.5	27.96	37.42				18.31		16.06
	53.31		84.71	163.6			12.99	40.12	19.04	41.24	104.2	18.92	40.84	39.35	69.8	26.02	29.91	88.08				15.87		20.53
	157.6		208.2	84.42			39.66	45.69	8.976	32.97	10.34	41.11	39.18	23.87	13.72	12.66	20.27	91.12				14		16.4
	105.6		173.5	81.85			17.34	133	20.46	81.73	210.1	81.09	13.68	21.71	17.76	34.83	41.28	52				12.53		21.02
	46.51		235.8	51.84			10.21	9.864	97.99	19.77	63.31	72.41	60.09	33.25	58.23	31.84	34.24	63.14				19.29		12.87
	47.63		390.3	51.42			10.27	23.53	25.46	11.33	213.9	13.95	48.94	40.81	17.8	88.44	19.95	51.29				14.97		11.73
	155		650.8	17.6			29.35	22.41	26.21	94.2	10.74	53.18	31.77	53.6	10.17	27.1	74.68	192				16.03		18.38
	461.7		409.6	128			69.11	15.68	45.32	28.59	199.4	16.46	36.94	20.47	12.92	19.19	30.13	56.27				15.79		11.71
	100.5		280.8	13.23			25.59	68.39	146.2	12.39	80.81	42.07	14.06	34.52	9.333	22.34	23.98	69.68				9.277		10.21
	59.43		266.6	57.36			10.31	15.75	34.94	32.85	10.01	22.22	28.88	37.95	13.08	19.1	12.89	41.61				21.97		35.89
	58.77		736	45.06			50.92	13.93	12.5	47.38	21.57	10.31	35.45	38.9	7.732	73.91	89.61	99.23				26.2		26.78
	26.27		147.2	39.45			8.364	52.26	25.46	35.54	10.17	38.12	61.17	12.58	96.51	89.67	97.67	124.7				10.34		7.038
	62.49		291.8	26.3			21.7	11.86	25.73		106.1	39.06	37.12	44.62	21.56	97.62	34.29	27.28				11.15		23.57
	52.55		114.3	13.28			38.34	62.55	43.03		25.72	35.77	35.78	54.67	9.721	13.04	29.81	64.93				23.03		12.43
	34.62		270	44.91			28.52	102.6	19.25		34.26	32.63	22.68	13.26	107.3	20.36	18.6	111.1				12.21		12.26
	76.85		499	11.15			72.3	34.24	11.89		81.71	59.03	41.7	39.6	116.5	18.63	20.01	41.25				13.43		13.22
	54.55		550.6	27.15			19.24	85.14	34.56		24.41	36.41	13.27	31.88	109.5	17	44.93	34.23				6.917		15.97
	44.88		377.2	70.56			18.26	52.26	46.12		17.9	15.12	23.37	72.6	108.1	25.11	15.73	65.89				18.88		24.1
	55.89		376	55.72			97.28	37.72	17.53		59.65	23.71	56.84	43.96	125.2	18.17	29.87	11.42				30.03		15.23
	70.07		255.7	12.2			28.4	16.2	19.85		26.29	15.47	13.86	21.39	106	26.66	27.76	76.08				8.138		12.74
	60.46		107.7	29.92			10.59	82.08	91.71		74.06	39.87	41.78	24.5	113.2	22.38	135.5	107.3				26.2		11.67
	46.86		360	98.54			18.33	22.81	44.76		21.08	40.09	18.74	57.39	111.8	36.23	25.77	102.3				8.057		10.28
	59.51		208.4	34.8			64.68	22.55	58.42		71.21	47.61	409.8	35.25	105.5	23.25	42.71	58.59				12.61		16.36
	44.8		212.4	21.92			19.98	14.27	21.14		48.34	14.48	57.65	48.13	108.5	14.48	62.17	29.07				12.53		17.25
	122.7		406.4	26.93			52.5	37.6	49.66		144.9	37.57	18.08	21.21	7.814	70.69	20.06	44.4				21.24		10.79
	36.39		160.5	29.52			12.69	25.06	80.12		73.4	22.39	34.08	28.57	44.18	77.49	17.19	59.09				19.29		16.16
	53.71		169.7	32.88			49.04	43.94	47.02		99.53	8.477	22.33	16.14	57.8	15.63	72.55	16.38				15.71		15.62
	60.79		351.2	70.51			20.11	35.78	57.27		73.57	19.06	53.21	123.8	25.6	80.48	64.22	113.1				15.87		18
	64.61		138.7	39.32			235.6	28.35	78.19		17.5		29.1	26.81	132	18.65	23.51	56.83				13.67		11.63
	31.58		176.2	36.7			14.33	24.34	42.5		175.2		31.45	75.65	120.5	16.82	159.7	37.72				17.82		27.3
	103.7		122.9	22.49			33.77	36.66	43.2		57.54		27.82	54.03	119.6	26.33	77.66	54.64				33.77		19.18
	36		327.6	24			77.17	58.85	40.23		15.87		6.865	64.07	109.1	36.16	21.89	34.49				15.3		16.37
	102.8		364.1	58.62			51.86	16.87	22.16		20.75		35.34	27.2	114.7	48.09	75.34	56.39				18.72		11.85
	54.93		229.3	235.1			32.36	52.59	17.99		17.25		31.43	15.6	112.4	28.08	93.59	28.51				9.359		14.13
	757		123.3	56.46			36.11	49.34	20.21		87.73		29.54	37.92	105.8	18.72	52.1	55.23				16.03		27.01
	74.08		225.4	12.13			96.92	29.23	27.57		37.27		28.56	8.283	122.7	28.5	33.56	98.07				16.68		20.14
	40.28		495.4	15.91			40.42	40.96	40.72		110.8		50.91	104.9	6.059	22.74	19	46.47
	620.2		148.8	10.42			33.67	53.12	78.39		18.8		24.47	25.14	16.33	12.77	54.7	72.67
	39.33		314.3	179.2			12.81	25.48	30.55		300.5		36.35	87.65	124.2	39.56	94.41	38.38
	97.33		110.9	32.29			68	60.05	20.87		21.4		61.57	59.3	111.8	27.43	206.5	59.86
	35.19		113.5	168.9			27.96	49.05	23.28		71.78		35.8	37.72	114	21.3	19.32	17.16
	24.4		268.2	24.28			19.33	24.74	63.14		45.57		28.99	35.3	117.6	15.7	55.51	60.28
	29.93		425.7				88.46	80.32	23.49		39.06		18.25	37.81	107.7	37.42	18.9	80.17
	101.4		112.4				15.07	27.91	13.74		12.04		20.1	17.51	107.1	77.11	173.5	45.9
	49.56		138.9				74	91.87	19.98		17.99		8.793	31.66	107.4	25.63	75.92	32.85
	54.8		119.3				32.42	68.02	37.52		242		11.8	23.73	108.4	13.46	216.1	42.66
	45.2		66.33				17.92	39.85	45.16		125.9		30.55	20.07	118.3	38.34	91.44	25.06
	38.33		146.2				31.08	61.96	26.32		20.18		51.79	52.45	116.9	46.74	13.88	15.33
	40.52		73.07				136	96.3	41.09		26.69		28.9	41.72	118.5	19.25	42.64	29.14
	77.75		315.1				82.23	36.15	42.34		34.34		46.77	85.62	112.1	14.88	91.05	17.75
	61.97		163				21.69	49.86	31.55		21.16		15.25	49	117.1	167.8	16.74	53.89
	41.84		353.1				26.04	40.88	76.19		52.73		35.32	20.61	108.9	27.04	27.41	63.28
	36.18		278.9				40.78	48.47	21.8		137.9		18.18	28.62	26.32	16.09	17.77	45.22
	56.86		400.3				17.23	72.16	52.1		19.12		20.3	13.71	47.34	13.93	34.61	55.07
	39.54		331.6				53.91	18.46	17.73		23.36		7.355	88.19	110.2	29.54	178.4	63.05
	25.26						23.86	57.44	75.91		247		18.54	185.8	112.8	16.11	96.53	66.13
	59.32						19.8	81.41	92.93		74.71		18.25	118.7	118.6	14.75	89.38	71.17
	38.8						87.3	66.09	60.13		36.21		24.08	97.04	10.08	128.9	32.61	65.42
	38.92						10.81	156.1	61.34		12.53		17.19	90.54	47.7	49.68	55.3	115.2
	113.2						50.71	60.67	21.47		9.359		42.79	71.42	112.4	21.01	206.7
	65.21						110.9	77.81	18.74		163.9		50.28	45.77	112.7	22.11	24.77
	26.6						6.977	157.7	28.92		57.54		73.31	37.35	114.1	24.69	68.06
	40						15.46	26.64	25.99		47.61		50.17	23.59	120	11.26	20.64
	44.04						21.23	15.43	35.62		53.47		42.43	28.13	118.2	44.72	56.5
	55.84						18.8	33.05	34.2		120.8		20.26	31.7	115.6	40.62	21.57
	48.61						51.86	18.07	101.2		49.24		40.25	24.22	115.9	16.55	21.86
	62.24						9.66	34.24	43.6		143		32.13	27.13	105.8	16.81	33.79
	58.76						12.44	45.8	26.71		74.14		24.37	17.95	10.5	13.87	85.14
	64.48						116.1	42.86	36.99		10.99		50.73	18.32	39.18	17.99	61.6
	63.65						25.65	109.5	23.13		22.3		35.33	91.45	118	61.68	44.59
	49.95						190.4	38.08	11.81		21.48		30.38	39.96	115.6	58.67	22.14
	94.43						25.87	98.74	50.37		60.71		29.49	180.7	110.6	20.46	48.55
	93.17						31.87	17.59	29.54		116.6		39.9	127.3	105.5	68.07	54.48
	47.31						26.1	18.71	24.01		24.09		12.31	29.2	107.1	9.558	162.1
	749.7						22.61	98.02	36.15		100		34.11	26.43	122.6	30.96	56.05
	47.4							64.07	30.16		15.22		56.85	79.52	115.2	15.55	149.3
	24.52							24.22	84.43		13.75		25.89	16.63	113.5	19.98	16
	58							28.64	24.5		153.5		32.11	32.73	107.3	44.61	15.52
	57.87							37.29	76.84		17.99		24.77	212.9	116.4	21.49	13.92
	851.1							65.43	31.17		26.2		33.41	71.02	14.27	15.18	18.22
	35.44							56.39	35.11		181.4		32.47	37.74	28	16.01	22.79
	58.79							28.25	21.5		24.58		22.87	111.3	112.2	137.5	17.39
	91.07							32.57	64.92		121.1		13.68	124.9	110	32.22	22.31
	17.17							78.22	44.96		68.6		35.42	51.48	19.91	26.55	15.12
	59.78							98.78	39.82		22.3		32.02	27.16	17.18	48.42	15.07
	11.86							38.64	37.58		6.51		66.45	34.86	24.88	12.25	282.2
	26.03							15.25	34.82		132.7		31.26	20.79	14.46	12.82	65.06
	50.46							71.52	51.24		93.91		14.57	132.6	15.94	25.82	44.94
	66.47							33.18	19.35		12.78		34.04	9.782	25.56	17.76	32.23
	231.8							69.73	24.38		197.8		16.44	63.34	46.47	77.38	59.75
	315.8							45.91	61.83		56.72		23.32	22.34	18.09	17.48	136
	105.6							66.66	22.69		11.72		21.54	47.95	21.09	11.04	34.76
								49.4	37.44		15.3		33.77	22.14	18.86	55.08	20.97
								25.54	78.45		59.9		38.35	50.93	24.77	30.78	24.12
								48.36	34.45		18.31		46.08	20.56	23.17	15.28	66.5
								55.21	30.71		30.76		48.19	24.21	59.91	61.77	14.36
								38.54	31.88		264.7		57.89	28.44	12.29	122	71.58
								54.07	31.38				13.51	58.61	171.4	18.96	40.97
								70.49	33.31				13.68	19.68	63.09	12.15	26.76
								57.82	16.81				35.31	31.48	50.78	8.813	21.32
								60.44	29.09				39.21	87.14	20.56	28.54	53.77
								54.97	57.29				40.9	71.3	21.42	14.2	40.53
								22.89	32.02				13.74	29.1	29.96	26.13	167.9
								75.73	56.97				15	72.56	14.48	327.7	66.4
								31.7	44.11				36.85	77.3	16.83	21.87	90.38
								71	76.14				15.79	47	52.9	14.79	30.74
								37.9	31.59				15.64	45.7	35.41	44.4	103.4
								30.3	31.77				31.64	58.58	28.97	43.97	54.32
								44.5	61.62				13.26	32.67	17.66	31.93	20.76
								35.81	24.33				49.9	82	111.2	45.06	49.17
								40.75	24.25				15.26	33.34	68.47	20.17	21.98
								74.4	15.56				29.89	129.5	25.35	31.06	24.44
								21.21	46.46				30.69	24.6	55.2	27.55	22.9
								47.25	38.81				81.19	62.74	117	24.8	25.38
								28.27	23.63				28.56	62.91	23.54	27.64	84.32
								40.63	31.11				66.21	22.52	16.49	39.36	41.01
								48.19	36.69				48.42	120.3	41.79	39.85	66.44
								28.99	10.2				205.3	18.98	18.13	15.14	99.45
								8.466	24.44				37.33	389.6	90.38	18.61	30.67
								34.23	21.57				28.2	16.71	26.83	45.24	102.1
								46.81	69.01				24.42	24.69	41.83	52.48	10.32
								54.94	28.12				33.43	20.9	65.99	21.18	45.39
								76.82	19.89				34.8	41.01	5.794	12.57	69.03
								33.36	41.25				56.14	40.58	17.75	97.18	77.59
								49.37	76.82				35.42	40.37	48.47	39.64	125.4
								76.18	33.61				23.56	13.58	14.22	147	22.39
								105.3	36.47				35.7	23.72	25.12	15.28	72.75
								62.67	76.87				9.313	14.84	46.79	14.03	102.6
								22.38	10.22				43.66	35.64	17.88	85.31	43.76
								37.26	17.21				27.04	40	28.96	10.96	33.06
								65.66	7.752				32.9	14.8	25.08	22.67	58.37
								43.31	37.71				75.64	22.9	30.01	13.98	103.4
								19.25	64.4				28.32	21.92	18.11	18.86	27.71
								18.47	18.07				33.97	22.65	8.007	30.11	16.17
								60.47	26.87				53.47	27.96	59.6	37.67	28.14
								90.17	13.3				18.22	41.5	114.5	36.32	31.47
								58.43	13.86				59.5	17.48	130	19.78	15.05
								90.76	20.23				48.42	14.45	32.02	78.6	62.54
								13.81	49.21				23.61	22.07	36.44	51.99	26.11
								9.333	71.56				47.82	17.36	246.1	18.25	22.67
								62.6	63.32				7.63	32.88	85.99	29.37	59.91
								107.3	32.21				7.13	12.14	21.82	21.43	62.64
								25.75	34.08				12.79	60.85	30.49	38.84	86.3
								57.4	25.23				16.4	79.77	39.18	22.47	14.8
								52.52	58.23				44.82	36.47	12.61	48.55	73.37
								30.28	19.89				45.83	58.03	33.72	15.59	72.26
								111.3	37.2				21.75	62.49	17.15	48.84	316.1
								21.6	35.2				16.75	33.9	21.87	19.65	154.1
								32.84	35.31				17.73	122.7	47.45	12.29	9.14
								80.51	49.93				74.39	59.35	188	70.68	73.51
								19.23	32.37				29.75	8.987	165.3	23.62	16.06
								18.89	16.8				13.55	33.16	79.02	95.05	22.78
								43.8	71.99				21.98	25.25	18.39	19.05	14.22
								24.76	43.88				37.32	35.08	77.41	32.92	118.4
								30.91	58.71				24.78	65.49	23.05	28.61	18.46
								28.59	20.68				12.59	47.93	13.37	54.42	54.45
								31.51	95.33				35.6	47.41	32.92	64.76	127.4
								17.43	26.32				11.26	34.83	15.55	22.49	24.7
								52.3	36.8				19.22	59.16	16.94	14.49	31.53
								53.96	46.95				29.29	81.97	59.41	19.34	53.75
								22.14	31.66				22.08	29.38	37.13	41.07	47.76
								36.89	52.05				47.74	34.16	21.87	13.73	91.96
								132.1	46.24				16.78	67.68	62.08	20.99	12.82
								47.96	67.5				14.34	34.66	37.1	24.66	35.48
								23.48	32.13				26.24	66.75	40.23	29.4	55.48
								21.19	18.81				47.8	18.55	51.98	27.57	34.22
								113.9	22.25				46.24	21.96	36.86	16.75	101.9
								26.95	30.81				15.44	19.36	10.96	18.73	69.67
								57.43	36.73				22.04	42.72	12.23	15.28	51.57
								44.3	36.87				21.55	31.86	22.93	16.93	104.5
								20.67	63.05				67.98	100.2	53.18	48.14	155.5
								51.28	64.92				43.82	77.2	30.05	31.54	58.47
								77.69	50.38				12.44	45.37	73.32	29.56	23.9
								73.95	24.12				31.52	18.58	85.98	22.46	32.08
								96.3	33.21				110.5	19.02	17.56	56.22	110.1
								47.4	27.67				57.72	165.2	88.83	14.29	36.27
								18.26	58.1				48.92	158	31.5	70.19	151.3
								78.25	48.7				21.95	71.23	63.28	18.19	13.21
								47.36	28.12				20.86	41.01	25.04	32.38	381.5
								18.51	67.63				63.98	9.874	28.76	34.86	16.86
									78.92				471.5	91.21	26.12	76.48	43.97
									29.04				46.44	110.6	11.34	18.01	14.02
									23.19				31.27	26.53	18.22	25.93	63.72
									22.33				74.89	142.8	125.9	38.12	77.12
									69.25				14.27	157.2	23.05	33.78	82.49
									22.93				24.02	53.33	24.28	13.74	20.59
									24.13				53.68	10.56	38.94	45.88	23.04
									36.68				18.58	110.4	13.96	17.09
									37.66				20.64	20.75	21.59	38.28
									12.73				40.77	23.67	48.22	28.82
									46.8				74.73	34.39	10.63	155.7
									16.86				886.5	55.13	21.04	36.97
									70.99				22.42	141.1	24.6	41.56
									60.03				42.14	20.31	21.45	21.48
									20.27				50.85	107.7	85.18	71.68
									87				21.02	11.46	28.1	24.7
									42.93				43.54	50.09	52.54	18.5
									73.48				19.93	277.8	12.42	134.7
									52.54				19.42	67.93	9.282	13.68
									18.69				51.44	31.99	21.03	39.79
									25.03				98.25	30.19	13.51	202.3
									14.54				25.07	20.96	8.63
									47.16				85.25	55.87	30.76
									27.03				30.89	155.7	23.17
									25.3				17.71	84.57	8.181
									20.14				10.04	37.21	22.82
									51.99				43.71	38.11	69.59
									26.49				15.66	23.73	30.13
									58.8				14.59	44.23	10.57
									27.19				18.18	32.53	32.73
									14.03				17.12	19.2	12.7
									22.02				34.23	39.76	13.31
									10.33				15.11	32.55	33.6
									27.52				23.44	32.38	41.75
									45.26				21.81	15.9	35.02
									36.77				78.17	13.16	9.231
									14.39				13.34	42.63	19.5
									11.51				32.27	25.43	54.76
									35.04				14.19	18.8	80.5
									70.82				75.96	20.68	22.49
									18.54				31.06	132	21.78
									22.48				29.27	51.64	13.06
									21.21				63.72	29.74	36.23
									37.41				27.55	66.02	68.47
									7.967				24.88	44.72	20.63
									35.47				20.73	81.26	16.82
									84.1				11.41	31.38	33.12
									27.78				50.5	31.65	44.98
									22.3				12.24	39.61	67.76
									58.05				56.62	37.56	211.8
									18.78				40.23	28.55	12.11
									82.19				187.5	30.55	50.49
									13.02				14.08	17.94	15.44
									12.68				18.01	24.74	16.1
									74.79				23.02	20.28	24.02
									40.29				45.47	18.32	36.38
									12.05				44.84	33.95	40.39
									27.97				16.67	264.7	23.06
													28.25	24.99	68.46
													20.98	54.26	18.62
													28.36	77.34	122.7
													26.89	53.36	15.76
													54.46	40.62	14.61
													26.92	62.81	18.83
													32.72	34.75	40.57
													21.18	128.8	19
													34.64	55.12	64.15
													14.71	39.2	15.78
													46.4	79.46	49.55
													14.44	31.53	204.8
													45.19	73.82	21.56
													21.5	63.2	26.75
													44.66	122.9	25.62
													85.65	19.78	17.67
													41.42	18.71	42.02
													7.885	14.16	26.71
													13.46	41.16	10.29
													23.3	15.94	100.1
													60.46	114.5	21.66
													66.62	22.93	49.75
													14.23	22.29	16.73
													26.38	78.99	11.84
													16.35	29.65	10.65
													31.04	69.13	46.16
													22.31	17.33	16.56
													12.66	22.8	22.59
													18.16	73.67	36.84
													58.01	128	17.49
													100	74.84	16.36
													42.15	90.09	48.05
													32.08	25.11	22.79
													11.42	30.09	13.13
													24.61	72.97	91.58
													15.57	19.92	76.62
													15.98	79.43	27.95
													44.69	27.75	28.55
													24.12	44.7	76.63
													18.63	22.36	86.35
													29.7	21.36	39.68
													42.28	88.91	31.24
													22.08	21.98	23.44
													193.2	31.26	134.7
														17.42	27.48
														127.3	44.19
														16.93	34.8
														12.61	20.87
														42.05	11.18
														71.55	21.4
														66.48	12.62
														19.79	95.95
															17.95
															126.3
															52.15
															51.64
															33.6
															35.59
															71.21
															82.67
															102.1
															23.35
															94.39
															13.5
															53.06
															32.78
															51.77
															13.61
															17.52
															20.19
															26.5
															29.85
															15.53
															55.83
															29.96
															25.55
															21.42
															25.22
															37.92
															32.58
															55.78
															318.9
															18.35
															31.62
															7.416
															16.33
															16.38
															109.9
															49.95
															13.4
															76.32
															63.05
															18.49
															31.55
															43.94
															21.91
															52.6
															11.62
															13.96
															17.07
															40.29
															50.08
															43.46
															25.1
															177.4
															16.15
															38.18
															130
															14.11
															14.53
															39.23
															35.32
															14.08
															21.49
															29.55
															34.83
															465.7
															18.35
															42.02
															56.89
															91
															19.92
															135.9
															73.83
															33.29
															39.7
															13.06
															23.2
															38.63
															57.08
															45.67
															19.57
															129.9
															85.33
															28.24
															11.7
															16.6
															13.06
															11.68
															26.87
															21.38
															23.4
															192.2
															27.23
															23.58
															15.29
															49.03
															29.06
															16.1
															14.97
															19.82
															42.12
															11.75
															56.53
															27.8
															465.2
															22.83
															109.7
															24.09
															12.68
															21.4
															180.2
															42.62
															25.65
															18.19
															20.14
															33.28
															20.47
															15.69
															119.5
															35.56
															50.56
															32.43
															42.35
															98.34
															15.77
															132.6
															69.3
															20.97
															129.4
															20.71
															56.08
															61.89
															31.94
															127.7
															159.4
															10.78
															64.65
															232.2
															112.1
															55.9
															56.7
															17.35
															20.41
															70.43
															31.39
															51.65
															40.04
															63.07
															15.27
															13.15
															13.69
															18.45
															25.22
															91.64
															62.68
															19.2
															94.33
															229.6
															97.59
															10.24
															22.37
															71.42
															25.29
															180.3
															50.86
															25.57
															96.48
															67.34
															48.66
															22.62
															16.96
															14.23
															25.65
															20.22
															72.71
															29.18
															22.44
															31.03
															9.405
															23.78
															86.2
															24.7
															84.96
															31.3
															52.78
															82.5
															19.35
															47.55
															43.28
															25.79
															73.92
															23.37
															72.98
															54.23
															22.24
															32.65
															23.37
															9.711
															9.15
															103.7
															10.64
															125.1
															22.97
															117.8
															21.49
															33.86
															22.36
															219.3
															13.36
															69.89
															61.59
															119
															10.5
															42.68
															21.79
															18.38
															28.1
															43.06

## Sheet: Figure1E
Condition	+Gabazine
N (animals)	2
N (cells)	4
Cell Name	CG1606101	CG0306101	CG1005101	CG1005102
test pulse amplitude (V)	0.005	0.005	0.005	0.005
peak amplitude slow cap. transient (pA)	240	160	220	240
Access resistance (megaohms)	20.8333	31.25	22.7273	20.8333

## Sheet: traces
.mat file	raw data file	x-axis scale (s)	y-axis scale (pA)
CG1512092.noblocker.0-321	CG1512092.spons.EDR	75 - 125s	-900 100
CG1512092.+TTX.0-1017	CG1512092.TTX.EDR	775 - 825s	-900 100
CG1512092.+TTX.0-1017	CG1512092.TTX.EDR	791.5 - 793	-400 -100
CG0306101.0-300	CG0306101.EDR	115 - 165	-1000 500
CG1606101.0-277	CG1606101.EDR	100 - 150	-1000 500
