# Supplementary material for: The hyperexcitability of dentate granule neurons in organotypic hippocampal slice cultures is due to reorganization of synaptic inputs in vitro
Source: Physiol Rep. 2016 Oct 5;4(19):e12889. doi: 10.14814/phy2.12889 (PMC5064129; doi:10.14814/phy2.12889)
Supplement: Supplementary file 2 — Data S2. Supplementary Materials 2. [file PHY2-4-e12889-s002.xlsx]

## Sheet: DIV21
Holding potential (mV)	-62							-3
N (animals)	2							3
N (cells)	5							5
Median average(pA)	20.02	29.67	80.55	44.07	26.03	24.08		64.39	75.47	61.33	85.1	211	75.71
Frequency(Hz)	8.494	6.442	5.3	11.883	12.083	3.643		3.781	3.478	1.876	5.8	4.082	1.329
test pulse amplitude (V)	0.005	0.005	0.005	0.005	0.005	0.005		0.005	0.005	0.005	0.005	0.005	0.005
peak amplitude slow cap. transient (start) (pA)	250	230	300	340	180	180		200	210	160	240	180	160
peak amplitude slow cap. transient (end) (pA)	250	240	220	300	140	170		200	210	130	240	160	160
Access resistance at start (megaohms)	20	21.7391	16.6667	14.7059	27.7778	27.7778		25	23.8095	31.25	20.8333	27.7778	31.25
Access resistance at end (megaohms)	20	20.8333	22.7273	16.6667	35.7143	29.4118		25	23.8095	38.4615	20.8333	31.25	31.25
Percentage change access resistance	0	4.16667	26.6667	11.7647	22.2222	5.55556		0	0	18.75	0	11.1111	0
Cell Name	CG1802101	CG1802102	CG1802103	CG1802104	CG1802105	CG1902104		CG182101	CG182102	CG182103	CG182104	CG182105	CG192104
Individual current peak amplitudes	23.6	51.99	80.1	47.03	27.48	12.23		66.07	111.9	61.73	108.4	75.81	172.8
	18.99	68.28	266.2	11.57	20.4	18.65		33.1	107.9	167.5	69.66	180	74.16
	10.22	38.01	29.82	78.68	61.17	13.08		60.71	24.87	58.06	33.44	463.4	172.9
	21.65	73.9	28.32	27.77	26.15	23.75		40.2	36.87	88.58	123.4	641.3	56.25
	33.83	41.55	178.6	38.25	24.62	16.51		24.25	289.5	35.21	41.84	430.9	160.1
	15.97	30.18	55.71	35.07	18.39	37.16		82.56	32.62	35.62	643.5	314.5	132.1
	12.02	21.36	206.8	64.71	10.72	11.4		54.02	55.36	16.19	194	257.2	89.28
	88.27	11.89	239.9	125.1	21.58	20.99		36.67	120.2	38.52	589.4	417.8	193.5
	45.49	31.84	245.9	15.44	26.64	35.48		35.17	183.5	61.42	237	647.2	50.54
	24.19	32.79	208	47.28	31.53	9.997		54.45	272.4	73.98	223.5	834.5	246.3
	32.02	27.1	116.7	77.94	87.53	63.08		25.74	67.97	105.5	536.3	430.4	30.64
	16.74	11.28	222.3	14.44	40.35	33.77		51.61	39.17	57.76	249.1	328.2	31.37
	17.58	30.53	22.78	46.64	95.92	19.51		32.95	71.89	61.4	44.55	572.6	41.01
	11.52	39.07	264.1	72.6	128.2	14.14		41.67	305.4	90.85	132.2	232.5	221.1
	14.52	48.69	75.8	33.08	56.49	23.86		146	43.53	40.49	83.56	259.1	78.5
	17.54	48.2	259.8	88.55	50.76	22.73		114.8	124.3	25.75	81.52	263.5	34.78
	18.22	29.15	48.18	240.9	64.06	13.67		517.5	69.47	85.24	170.5	74.66	131.3
	17.08	14.2	248.5	20.32	114	14.87		97.28	79.84	120.4	77.91	31.63	301.4
	19.55	36.3	20.63	23.05	30.65	30.65		61.64	95.36	24.64	57.88	211	69.14
	77.84	16.11	193.5	15.92	10.32	47.53		44.24	64.11	31.18	67.07	319.7	38.78
	88.08	26.5	321.3	27.49	38.45	23.33		38.07	52.52	56.08	398	667.1	145.1
	21.85	22.96	200.8	149.4	14.91	24.08		37.9	56.49	136.4	71.29	105.5	48.75
	11.94	24.98	186.3	37.96	9.507	81.18		198.7	87.6	224.6	83.68	32.19	34.27
	49.62	20.33	184.8	93.28	13.19	48.94		42.94	44.97	32.58	99.49	491.5	19.64
	21.53	16.25	79.38	45.62	15.82	31.16		120.3	217.6	40.35	66.13	144.2	42.65
	12.62	21.83	198.5	21.56	20.89	12		35.11	125.8	225.8	715	683.2	218.7
	106.5	16.13	262.3	184.5	41.16	9.517		236.7	58.28	18.75	380.3	86.36	77.25
	31.33	9.823	155.5	25.04	11.52	13.25		73.83	117.4	83.55	372	56.02	166.9
	31.64	47.14	206.6	48.08	32.53	14.16		223.2	62.18	75.7	313.2	445.5	16.49
	16.06	18.28	80.08	13.94	24.89	16.52		153.2	55.62	95.05	246.2	305.4	18.1
	19.19	84.09	39.77	31.46	14.75	17.31		86.99	180.8	27.47	187.2	42.68	241
	76.1	23.77	56.8	31.44	19.64	18.54		61.43	89.43	191.3	72.2	49.3	17.67
	41.17	32.21	21.98	20.62	11.83	22.7		113.6	213.8	74.86	71.55	793.4	33.73
	17.38	30.96	31.76	23.06	49.82	44.78		41.77	390.1	68.07	92.14	212.4	51.38
	31.34	62.9	72.22	78.37	23.4	50.64		34.24	107.6	113.2	94.53	127.1	57.54
	21.74	38.15	31.12	80.45	20.25	28.32		63.87	53.85	39.55	93.87	383.7	135.5
	86.12	22.64	81	21.74	11.21	52.42		35.01	45.15	70.62	28.33	450.4	178.3
	24.54	35.09	47.04	23.36	8.191	17.96		49.29	59.55	26	285.7	713.9	259.5
	33.76	39.31	235.4	84.55	25.9	51.1		271.2	49.79	29.15	303.6	418	18.4
	46.88	28.83	39.25	31.61	44.54	62.57		103.5	44.36	87.52	368.1	286.1	61.51
	19.03	30.34	49.68	38.56	26.76	24.28		35.54	269.9	116	54.38	257.8	129
	20.02	10.37	11.01	47.79	26.73	59.23		51.97	261.3	217.5	115.3	362.9	84.52
	18.49	57.99	20.78	10.97	15.95	41.09		26.91	27.68	55.21	58.39	55.4	19.87
	38.59	20.43	22.31	42.52	29.15	25.63		114.8	33.11	76.88	68.88	395.8	96.2
	36.29	18.67	48.49	96.02	39.76	17.4		213.5	58.47	58.69	80.7	230.3	85.49
	9.721	23.91	41.41	28.3	37.2	54.11		65.91	66.08	46.52	83.23	64.53	174.5
	14.85	15.25	24.77	40.55	14.07	22.24		52.08	137.8	68.26	104	28.1	144.9
	11.12	9.242	27.26	72.47	12.49	30.34		28.21	50.26	53.5	81.87	31.81	108.8
	12.02	32.43	126.6	17.52	16.95	47.34		187.5	86.02	37.17	24.14	97.58	37.72
	15.89	16.98	216.8	74.29	30.41	9.976		98.4	276	346.7	80.71	79.59	36.07
	36.58	12.69	17.81	20.87	10.25	22.04		44.75	451.2	99.66	77.4	11.21	29.07
	113.9	24.7	249.7	74.32	17.74	27.26		63.03	48.2	52.25	63.77	199.7	31.11
	10.35	56.2	21.56	46.1	29.11	10.71		45.31	43.16	48.94	60.2	42.25	30.34
	17.37	56.22	220.4	65.16	6.528	75.65		194.1	195.4	95.45	51.2	45.33	70.56
	20.44	51.15	206	60.21	10.77	20.17		26.99	46.02	30.93	136.1	106.3	15.24
	18.23	26.23	145.9	309.4	15.76	155.2		52.87	97.9	70.85	50.86	174.8	44.1
	11.73	62.9	29.29	212	34.82	112		227.6	39.97	57.02	86.52	29.09	91.16
	11.96	44.98	240.9	79.07	13.92	95.72		58.77	89.25	44.67	64.93	41	17.78
	53.98	19.47	83.73	24.44	20.01	23.79		40.09	80.78	57.45	80.28	577.9	21.34
	12.24	12.54	185	71.03	48.75	18.02		51.78	87.81	47.85	126.3	167.4	17.83
	49.44	72.41	215	58.3	9.293	14.46		39.71	204.6	61.26	30.33	464.2	101.4
	27.45	42.39	205.2	27.09	45.53	94.8		39.07	42.88	212.4	116	157.8	67.67
	9.354		54.43	46.98	107.4	30.71		55.34	149.7	167.9		107.6	246.8
	11.91		128	8.405	25.33	23.61		70.27	112.3	65.93		359.6	45.05
	19.4		251.5		47.88	14.02		56.78	141.5	22.75		106.8	35.8
	22.15		20.46		22.03	80.8		141.1	71.34	216.9		581.1	190
	11.55		39.86		10.63	25.43		451.7	112.6	32.49		204.1	24.47
	19.96		82.08		26.43	61		53.44	57.09	55.92		345.6	19.77
	32.23		18.77		19.14	30.32		78.95	79.04	184.5		105.8	24.79
	16.73		46.55		31.16	170.2		160	99.49	127.4		285.3	49.46
	22.37		155.5		36.75	119.5		30.16	34.08	44.33		481.1	45.85
	8.058		71.35		65.54	21.86		225.2	36.96	38.07		92.45	216.7
	20.02		17.75		16.78	31.31		85.53	30.74	127.1		67.3	31.77
	29.03		41.26		29.13	30.39		131.5	47.82	77.54		577.7	190.6
	9.395		13.83		31.42	27.25		43.18	114.9	22.57		40.05	113.3
	44.05		24.92		13.94	34.5		153.7	144	154.5		145.8	102.6
	75.13		19.44		14.03	64.6		76.6	133	62.97		110.8	30.68
	18.5		106.2		106.5	17.33		275.4	26.95	21.58		169.6	23.11
	10.96		95.45		51.99	97.86		246.9	50.74	69.79		43.18	47.08
	44.24		263.4		38.29	11.58		65.65	84.72	30.02		441.2	234.6
	35.12		217.9			16.2		411.6	122.3	108		47.71	66.39
			37.13			10.2		79.81	71.01	37.09		298.4	260.5
						56.15		93.32	106.7	72.79		171.7	213.7
						25.15		158.1	45.64	23.66			203.3
						14.69		192.7	36.82	39.66			40.74
						19.82		43.6	16.41	52.66			57.04
						8.222		64.39					95.81
								79.4					32.25
								195.8					19.14
								74.54					162
								186.3					160.5
													131.8
													48.83
													135.2
													25.79
													50.73
													30.85
													209.7
													124
													190.2
													185.6
													126.9
													137.9
													153.3
													187.3
													131.2
													23.4
													41.93
													148.9
													138.4
													136.6
													245.9
													263.3
													25.94

## Sheet: P21
Holding potential (mV)	-62					-3
N (animals)	2					2
N (cells)	4					4
Median average(pA)	9.237	9.323	11.15	11.08		12.67	11.79	12.26	19.9
Frequency(Hz)	0.0901	0.254	0.127	0.605		0.0947	0.187	0.022	0.218
test pulse amplitude (V)	0.005	0.005	0.005	0.005		0.005	0.005	0.005	0.005
peak amplitude slow cap. transient (start) (pA)	130	180	150	160		150	130	130	160
peak amplitude slow cap. transient (end) (pA)	150	130	130	180		130	130	130	150
Access resistance at start (megaohms)	38.4615	27.7778	33.3333	31.25		33.3333	38.4615	38.4615	31.25
Access resistance at end (megaohms)	33.3333	38.4615	38.4615	27.7778		38.4615	38.4615	38.4615	33.3333
Percentage change access resistance	13.3333	27.7778	13.3333	11.1111		13.3333	0	0	6.25
Cell Name	CG152101	CG152102	CG152103	CG162101		CG152101	CG152102	CG152103	CG162101
Individual current peak amplitudes	10.31	9.629	8.65	32.82		0.7954	3.316	0.2385	0.6927
	9.67	9.67	21.09	9.354		4.732	0.8447	0.6864	0.6634
	10.12	7.916	10.04	12.74		0.9507	1.053	0.1506	1.244
	5.825	11.69	13.34	14.58		1.508	1.892	0.1556	0.3151
	11.93	9.262	16.77	7.763		0.1283	7.604	0.9342	0.941
	6.875	15.66	4.927	14.05		0.87	1.741	5.043	0.5988
	7.671	11.14	6.386	8.762		1.462	1.09	0.2919	0.2486
	5.733	6.875	10.76	18.86		0.9512	1.547	1.772	6.946
	6.294	10.3	11.15	6.467		0.3123	0.5782	1.514	0.9854
	9.609	8.946	7.793	14.31		0.6922	7.999	0.6842	0.6855
	5.641	7.569	7.059	21.71		2.231	2.213	1.732	0.8309
	15.86	8.701	15.85	8.834		3.849	1.65	1.214	0.7598
	8.732	9.333	13.31	16.08		1.755	3.23	0.742	0.7298
	11.04	9.67	11.82	13.24		0.2802	3.109	0.5725	0.9349
	10.01	6.304	14.49	37.51		0.4425	6.53	0.7146	0.512
	7.865	7.375	6.049	17.62		3.27	0.9989		0.5783
	9.517	8.426	8.854	15.69		0.6217	1.887		0.8075
	8.885	12.92	10.71	13.18		6.924	1.213		0.8117
	12.14	10.16	19.93	8.63		3.943	2.04		1.251
	8.242	7.722	7.304	8.67		2.56	1.735		0.1614
	8.548	7.61	10.33	12.48		0.6105	0.294		4.521
	15.85	8.109	8.732	10.08		0.7728	5.947		0.7846
	11.18	27.66	9.252	9.752		0.8968	2.036		0.6064
	8.487	7.457	9.986	14.21		0.8755	0.5845		1.977
	9.629	17.16	9.333	33.85		3.133	0.9537		0.425
	10.18	6.447	11.89	7.446		2.762	0.6264		0.4602
	8.538	8.089	9.456	9.833		0.8853	0.7107		1.168
	14.91	10.39	11.41	24.65		1.374	1.305		0.799
	9.333	18.42	11.46	14.62		2.639	1.272		1.664
	9.823	11.5	10.34	10.96		0.3348	0.4124		2.515
	6.284	16.68	15.81	34.86		0.7857	0.2471		1.789
	18.91	16.11	9.976	9.874			0.7833		0.2684
	7.946	9.425	10.42	7.61			0.8719		0.2811
	13.29	7.701	21.26	10.84			0.9251		0.3832
	11.08	5.957	17.32	18.89			0.613		1.26
	22.4	12.66	15.98	6.539			1.361		0.3431
	9.14	14.98	10.74	10.64			0.8441		0.865
	7.079	11.12	18.75	25.77			1.073		0.8448
	18.35	7.875	14.69	10.74			2.175		1.389
	9.14	8.609	14.15	5.08			0.3491		1.361
	19.54	9.129	15.37	8.262			0.3946		0.6179
	7.212	17.33	14.54	11.45			1.737		0.6617
	7.783	9.058	7.457	22.1			0.22		0.4635
	5.518	8.772	9.18	9.844			2.094		0.3543
	7.508	9.527	7.885	17.64			1.341		0.2194
	14.16	8.058	11.26	23.8			0.5331		0.8581
	9.854	10.51	10.28	8.885			1.983		3.018
	10.74	11.77	16.6	17.75			0.9251		0.9975
	6.284	7.64	11.15	9.466			1.227		0.2067
	6.885	12.24	16.35	13.6			0.6531		0.7688
	13.03	10.53	9.874	9.058			3.402		0.5701
	23.94	9.915	11.79	18.39			2.021		0.4688
	5.896	11.52	9.262	7.018			2.029		0.7032
	6.967	7.487	8.976	8.222			0.393		0.2229
	6.743	11.57	12.63	8.211			2.381		0.8697
	21.28	10.32	6.039	7.834			4.442		0.9251
	8.844	12.34	18.11	13.18			0.5028		0.4044
	11.67	11.35	13.05	19.68			1.188		0.4127
	6.447	8.487	13.81	9.221			2.158		1.438
	27.71	7.569	16.44	22.58			1.52		1.034
	10.69	6.171	12.85	10.69			2.239		1.067
	6.681	12.12	9.548	11.98			1.262		0.7839
	12.36	9.64	7.1	27.15			0.5916		0.7409
	7.314	8.446	14.06	23.98			1.058		0.5091
	6.437	11.08	11.7	7.508			0.1158		0.588
	7.406	5.61	10.91	9.048			1.166		2.67
	7.712	9.415	10.8	7.742			1.201		0.8191
	17.16	7.752	10.72	7.13			0.8713		0.8164
	6.926	5.845	11.67	8.946			0.7487		1.029
	25.15	8.222	14.07	10.51			3.268		1.1
		14.63	24.11	9.048			1.502		0.5415
		10.53	9.129	10.2			3.213		1.223
		12.75	14.07	8.477			0.7295		0.5286
		9.089	11.79	10.77			0.6858		1.916
		23.23	9.476	7.763			1.231		1.941
		7.987	11.15	20.85			0.7101		0.9672
		6.712	21.01	13.98			0.6337		2.374
		18.63	9.762	9.191			3.524		2.653
		7.926	11.35	14.26			0.8186		1.882
		11.22	8.109	8.793			1.388		6.127
		6.437	8.222	16.04			0.2881
		8.956	14.33	49.92			1.276
		7.222	13.98	7.64			1.423
		6.426	20.96	16.83			0.2884
		11.05	12.09	8.783			2.294
		21.85	9.65	14.01			0.4018
		8.079	9.497	10.65			0.9751
		13.74	11.58	10.49			1.354
		8.813	8.548	12.32			1.559
		15.59	12.11	9.262			0.538
		9.68	13.25	20.15			1.499
		7.12	13.79	12.47			2.707
		10.95	11.11	8.67			3.442
		7.834	9.201	10.01			0.6292
		10.88	10.65	14.37			1.463
		11.61	11	9.874			0.3193
		9.323	8.864	13.21			0.9183
		14.13	12.98	8.936			0.5594
		10.42	9.64	8.67			1.306
		8.905	11.65	7.712			6.928
		6.59		8.783
		11.22		16.6
		8.385		7.497
		10.12		7.059
		9.68		29.05
		8.477		11.08
		8.538		7.406
		8.15		10.87
		16.09		5.62
		8.15		25.06
		6.936		9.333
		8.956		13.46
		17.21		10.62
		7.844		12.07
		6.845		6.977
		7.202		9.109
		8.599		35.57
		7.548		17.11
		10.18		15.55
		8.293		12.42
		9.619		12.44
		8.018		10.48
		16.67		12.14
				9.313
				8.742
				9.752
				14.24
				34.07
				12.75
				6.59
				8.946
				19.12
				18.86
				7.212
				8.211
				11.82
				16.89
				10.21
				9.089
				13.31
				14.29
				9.16
				13.18
				33.49
				16.1
				26.37
				9.915
				21.98
				15.03
				13.5
				27.87
				8.558
				18.7
				9.262
				23.62
				11.24
				27.43
				8.732
				13.58
				6.661
				10.78
				12.34
				13.11
				27.2
				9.007
				14.63
				6.794
				7.773
				8.558
				18.3
				9.711
				11.96
				8.915
				7.049
				10.23
				26.4
				9.476
				33.76
				20.97
				31.83
				13.78

## Sheet: traces
CG1802102 is supplied as an example trace for DIV21 and CG1602102 is the example for P21
In this case, traces were generated in graphpad
