# Supplementary material for: The hyperexcitability of dentate granule neurons in organotypic hippocampal slice cultures is due to reorganization of synaptic inputs in vitro
Source: Physiol Rep. 2016 Oct 5;4(19):e12889. doi: 10.14814/phy2.12889 (PMC5064129; doi:10.14814/phy2.12889)
Supplement: Supplementary file 3 — Data S3. Supplementary Materials 3. [file PHY2-4-e12889-s003.xlsx]

## Sheet: DIV21-spine den. & dend. length
Dend. Length (um)	Iterations	Cell	zoom no.	length of dendrite (um)	spine number	spine density	Dendrite type
920.47	10	CG14091	1	52.743	31	0.587756	s
	10	CG14091	2	52.653	50	0.949614	p
434.99	10	CG173091	1	30.798	43	1.39619	ma
	10	CG173091	3	58.173	108	1.85653	p
	10	CG173091	1	31.256	44	1.40773	p
635.782	10	CG253091	2	15.172	20	1.31822	ma
	10	CG253091	4	45.919	50	1.08887	p
1272.26	10	CG27093	2	65.231	61	0.935138	>s
	10	CG27093	3	48.841	48	0.982781	s
	10	CG27093	4	92.8	101	1.08836	p
	10	CG27092	3	20.544	22	1.07087	ma
992.106	10	CG77091	3	49.184	42	0.853936	ma
781.522	10	CG157091	2	37.891	34	0.897311	s
	10	CG157091	2	16.057	14	0.871894	s
	10	CG157091	2	11.775	12	1.01911	p
	10	CG157091	3	42.444	43	1.0131	>s
815.372	10	CG1711093	1	29.298	30	1.02396	ma
	10	CG1711093	2	36.716	35	0.953263	p
	10	CG1711093	2	39.707	55	1.38515	s
	10	CG1711093	2	36.792	22	0.597956	s
	10	CG1711093	2	15.373	12	0.780589	p
	10	CG1711093	2	25.826	22	0.851855	>s
	10	CG1711093	3	21.301	12	0.563354	s
	10	CG1711093	3	50.276	52	1.03429	s
	10	CG1711093	3	51.84	32	0.617284	s
	10	CG1711093	4	62.41	46	0.737061	s
	10	CG1711093	4	50.391	49	0.972396
	10	CG1811091and2	2	48.278	82	1.6985	ma
	10	CG1811091and2	2	26.45	41	1.55009	p
	10	CG1811091and2	2	19.808	27	1.36309	p
	10	CG1811091and2	3	22.236	37	1.66397	s
	10	CG1811091and2	3	17.996	18	1.00022	s
	10	CG1811091and2	3	12.221	21	1.71835	p
839.924	10	CG1911091	1	34.872	30	0.860289	s
	10	CG1911091	1	58.167	61	1.0487	s
	10	CG1911091	2	81.229	91	1.12029	p
Note that cells CG1711093, CG1811091and2 and CG1911091 were patched within three days of each other. This could mean that they are from the same animal, but they are not. CG1811091and2 and CG1911091 are from the same animal but CG1711093 is from a different pup.

## Sheet: DIV7-spine den. & dend. length
Dendrite length	Iterations	Cell	zoom no.	length of dendrite (um)	spine number	spine density	Dendrite type
507.261	10	CG1310091	1	18.516	5	0.270037	ma
	10	CG1310091	4	46.748	12	0.256695	s
631.762	10	CG1510091	1	40.576	20	0.492902	ma
	10	CG1510091	2	62.191	41	0.659259	p
	10	CG1510091	3	20.721	8	0.386082	>s
	10	CG1510091	3	12.814	3	0.234119	>s
	10	CG1510091	3	8.087	4	0.494621	s
	10	CG1510091	3	20.24	10	0.494071	s
	10	CG1510091	4	68.47	32	0.467358	p
	10	CG1510091	5	66.387	43	0.647717	p
819.713	10	CG1510093	1	21.07	1	0.0474608	ma
	10	CG1510093	1	58.652	11	0.187547	p
	10	CG1510093	2	69.89	7	0.100157	p
821.387	10	CG151009X	1	51.568	16	0.31027	p
	10	CG151009X	1	35.369	4	0.113093	s
	10	CG151009X	2	30.642	8	0.26108	p
	10	CG151009X	3	66.602	5	0.0750728	>s
	10	CG151009X	4	46.24	13	0.281142	p
	10	CG151009X	5	38.136	12	0.314663	p
	10	CG151009X	6	36.019	9	0.249868	s
788.067	10	CG212091	1		0	0	ma
	10	CG212091	1		0	0	p
	10	CG212091	1		0	0	p
	10	CG212091	2	34.775	8	0.23005	>s
	10	CG212091	2	29.772	4	0.134354	>s
	10	CG212091	2	16.293	2	0.122752	>s
	10	CG212091	2	8.868	2	0.22553	>s
	10	CG212091	3	22.763	3	0.131793	s
	10	CG212091	3	14.365	4	0.278455	>s
	10	CG212091	3	13.284	1	0.0752785	>s
1046.08	10	CG212092	2	16.62	0	0	ma
	10	CG212092	1	56.09	4	0.071314	s
	10	CG212092	3	52.793	9	0.170477	p
940.361	10	XW241071	1	50.986	16	0.313812	>s
	10	XW241071	2	18.151	2	0.110187	>s
	10	XW241071	3	39.615	7	0.176701	>s

## Sheet: P14-spine den. & dend. length
Dendrite length	Iterations	Cell	zoom no.	length of dendrite (um)	spine number	spine density	Dendrite type
1330.43	10	CG911095	1	18.724	3	0.160222	>s
	10	CG911095	1	33.779	4	0.118417	>s
	10	CG911095	1	52.153	9	0.172569	s
	10	CG911095	2	63.074	15	0.237816	p
	10	CG911095	3	63.166	6	0.0949878	s
	10	CG911095	4	56.126	4	0.0712682	>s
	10	CG911095	4	36.027	4	0.111028	>s
	10	CG911095	5	66.011	6	0.0908939	>s
1647.35	10	CG712092	7	12.28	8	0.651466	ma
	10	CG712092	1	68.003	40	0.588209	>s
	10	CG712092	2	66.514	27	0.40593	s
	10	CG712092	2	52.173	34	0.651678	s
	10	CG712092	3	65.411	34	0.51979	>s
	10	CG712092	4	139.024	45	0.323685	p
	10	CG712092	5	65.229	54	0.827853	p
	10	CG712092	6	69.217	35	0.505656	>s
	10	CG712092	7	21.139	5	0.23653	p
1246.36	10	CG2910094	1	48.546	3	0.0617971	>s
	10	CG2910094	1	53.675	6	0.111784	>s
	10	CG2910094	2	53.602	10	0.18656	s
	10	CG2910094	2	29.897	9	0.301034	s
1303.18		CG712091

## Sheet: P21-spine den. & dend. length
Dend. Length (um)	Iterations	Cell	zoom no.	length of dendrite (um)	spine number	spine density	Dendrite type
1546.63	10	CG156091	7	41.998	24	0.571456	s
	10	CG156091	1	44.535	20	0.449085	>s
1109.06	10	CG3010091	1	32.113	8	0.24912	ma
	10	CG3010091	1	44.913	14	0.311714	p
	10	CG3010091	1	26.561	4	0.150597	s
	10	CG3010091	1	32.079	10	0.31173	s
	10	CG3010091	2	47.271	18	0.380783	s
	10	CG3010091	3	34.1	14	0.410557	p
	10	CG3010091	4	80.309	34	0.423365	>s
1784.89	10	CG3010096	2	68.889	10	0.145161	ma
	10	CG3010096	1	73.46	41	0.558127	s
	10	CG3010096	3	81.222	22	0.270863	p
	10	CG3010096	3	26.723	10	0.374209	p
	10	CG3010096	6	67.7	19	0.28065	s
1010.43	10	CG1012091	1	67.846	26	0.383221	s
	10	CG1012091	3	41.066	9	0.219159	s
	10	CG1012091	3	50.389	13	0.257993	s
1583.58	10	CG1012093	1	64.438	46	0.713864	>s
	10	CG1012093	2	74.614	36	0.482483	>s
1821.17	10	CG152104	5	64.568	33	0.511089	ma
	10	CG152104	2	54.807	44	0.802817	s
	10	CG152104	3	67.813	67	0.988011	>s
	10	CG152104	4	58.964	37	0.627502	>s
	10	CG152104	4	43.887	25	0.569645	>s
	10	CG152104	4	30.203	18	0.595967	s
	10	CG152104	6	55.78	39	0.699175	s
	10	CG152104	6	44.154	39	0.883272	s
	10	CG152104	6	34.871	34	0.975022	p
	10	CG152104	7	73.267	40	0.545948	s

## Sheet: n-values(spine den. & ...)
		P14	DIV7	P21	DIV21
	ma	1 (1) < 1 >	5 (5) < 3 >	3 (3) < 2 >	5 (5) < 4 >
	p	4 (4) < 3 >	12 (8) < 3 >	5 (4) < 3 >	12 (7) < 7 >
	s	6 (3) < 4 >	7 (5) < 4 >	14 (5) < 4 >	14 (5) < 5 >
	>s	10 (3) < 4 >	12 (4) < 3 >	7 (4) < 4 >	3 (3) < 3 >
		dendrite n (cell n) <animal n>

## Sheet: %spine types
group		P21					DIV21
dendrite		16	17	18	19	20	6	7	8	9	10
Total spines		14	14	32	24	28	38	101	22	48	91
# stubbies		4	11	7	11	4	0	14	1	4	11
# undefined		2	2	15	6	10	17	36	6	14	26
# filopodia		5	0	0	0	2	0	3	1	0	4
%stubbies		28.5714	78.5714	21.875	45.8333	14.2857	0	13.8614	4.54545	8.33333	12.0879
%undefined		14.2857	14.2857	46.875	25	35.7143	44.7368	35.6436	27.2727	29.1667	28.5714
%filopodia		35.7143	0	0	0	7.14286	0	2.9703	4.54545	0	4.3956
%stubbies				%undefined				%filopodia
	P21	DIV21			P21	DIV21			P21	DIV21
	28.5714	0			14.2857	44.7368			35.7143	0
	78.5714	13.8614			14.2857	35.6436			0	2.9703
	21.875	4.54545			46.875	27.2727			0	4.54545
	45.8333	8.33333			25	29.1667			0	0
	14.2857	12.0879			35.7143	28.5714			7.14286	4.3956
	37.8274	7.76562			27.2321	33.0782			8.57143	2.38227

## Sheet: n-values(%spine types)
Dendrite type		Group	Dendrite Number	Image code	Number of images	Number of cells (cell n)	Animal n
Primary		P14	11	CG911096or7zoom1	5	4	3
			12	CG911095zoom2
			13	CG712092zoom4
			14	CG712092zoom5
			15	CG32102zoom4
		DIV7	1	CG1510091zoom2	5	3	3
			2	CG1510091zoom5
			3	CG211092zoom1z
			4	CG1111091234zoom1
			5	CG1111091234zoom2
		P21	16	CG3010091zoom1	5	4	3
			17	CG3010091zoom3
			18	CG3010096zoom3
			19	CG152104zoom6
			20	CG145108and9zoom2
		DIV21	6	CG173091zoom1	5	5	4
			7	CG27093zoom4
			8	CG1711093zoom2
			9	CG253091zoom4
			10	CG1911091
Secondary		P14	10	CG911095	5	4	4
			11	CG911095zoom3
			12	CG712092zoom2
			13	CG32102zoom5
			14	CG2910094zoom2
		DIV7	1	CG1310091zoom4	4	3	2
			2	CG1510091zoom3
			3	CG151009Xzoom1
			4	CG151009Xzoom6
		P21	5	CG156091zoom7	5	5	4
			6	CG3010091zoom2
			7	CG3010096zoom1
			8	CG1012091zoom1
			9	CG152104zoom2
		DIV21	15	CG14091zoom1	4	4	3
			16	CG27093zoom3
			18	CG1711093zoom3
			19	CG1911091zoom1
