# Supplementary material for: The hyperexcitability of dentate granule neurons in organotypic hippocampal slice cultures is due to reorganization of synaptic inputs in vitro
Source: Physiol Rep. 2016 Oct 5;4(19):e12889. doi: 10.14814/phy2.12889 (PMC5064129; doi:10.14814/phy2.12889)
Supplement: Supplementary file 4 — Data S4. Supplementary Materials 4. [file PHY2-4-e12889-s004.xlsx]

## Sheet: with cortex
Holding potential (mV)	-62					-3
N (animals)	2					2
N (cells)	4					4
Median average(pA)	17.14	22.66	23.27	25.45		75.18	142.9	74.53	138.7
Frequency(Hz)	0.62	10.23	7.2	6.89		0.48	5.17	1.87	1.14
test pulse amplitude (V)	0.005	0.005	0.005	0.005		0.005	0.005	0.005	0.005
peak amplitude slow cap. transient (start) (pA)	140	180	200	140		175	140	180	140
peak amplitude slow cap. transient (end) (pA)	120	160	200	140		140	120	180	140
Access resistance at start (megaohms)	35.7143	27.7778	25	35.7143		28.5714	35.7143	27.7778	35.7143
Access resistance at end (megaohms)	41.6667	31.25	25	35.7143		35.7143	41.6667	27.7778	35.7143
Percentage change access resistance	14.2857	11.1111	0	0		20	14.2857	0	0
Cell Name	CG2106105	CG2206103	CG2806103	CG2806104		CG2106105	CG2206103	CG2806103	CG2806104
Individual current peak amplitudes	79.45	22.66	15.56	8.548		212.9	261.1	90.87	54.71
	22.76	26.14	13.02	13		344.2	203.8	39.96	33.88
	46.5	40.75	40.15	29.88		130.9	385.3	28.67	239.8
	67.01	12.22	77.63	18.72		20.65	172.9	20.08	307.2
	9.272	14.4	58.62	42.08		28.24	214.7	104.1	285.7
	81.78	88.01	19.38	19.95		259	105.5	30.25	141.3
	53.96	13.64	9.558	22.74		73.63	174.8	14.39	287.1
	29.38	47.92	44.04	12.89		48.36	61.25	29.29	132.6
	30.05	9.129	14.61	34.36		150	163.1	89.55	268.3
	12.92	8.681	34.05	12.19		30.08	370.1	49.2	211.7
	10.9	53.83	60.53	14.84		21.54	87.52	149.7	271.6
	6.192	60.22	27.29	32.8		147.4	281.7	225.3	212.2
	8.079	32.74	23.96	35.88		31.45	47.59	89.1	163.9
	21.3	22.29	15.53	64.36		33.08	93.24	69.14	265.2
	9.731	82.06	41.28	30.73		29.37	410.6	92.96	122.7
	26.41	59.65	81.34	28.9		45.85	41.77	180.5	183.6
	11.19	13.44	72.1	28.94		147.4	120.7	30.96	278.2
	17.65	20.66	25.81	11.97		210.5	69.06	153.3	244.3
	9.935	10.77	21.73	29.59		75.18	35.83	18.45	604.1
	30.15	15.49	74.15	48.16		9.344	167.1	93.82	186.1
	24.34	108.9	14.67	25.25		189.9	449.3	37.95	135
	13.58	17.66	22.64	9.293		24.07	152.9	61.44	200.6
	16.35	82.3	27.12	11.26		62.55	66.95	76.67	152.7
	12.67	23.48	14.9	37.26		129.6	24.78	139.7	174.1
	9.833	141.1	16.32	6.222		121.7	47.13	135.3	169.2
	11.89	19.64	23.28	27.55		173	83.62	479.4	42.62
	43.69	32.36	38.45	22.68		222	38.34	173.1	177.9
	12.56	14.36	14.71	16.32		227.8	64.2	504.5	59.41
	30.46	16.24	15.07	12.6		136.7	51.25	490.4	192.1
	19.27	11.86	17.06	38.31		67.89	135.9	21.8	47.08
	8.313	47.83	19.81	15.7		31.48	165.3	74.71	139
	6.406	6.61	28.88	21.61		77.36	107.8	120.9	115.6
	22.17	80.63	26.53	13.5		159.7	41.15	49.27	209
	18.46	17.2	24.39	66.08		74.08	27.52	19.17	196.8
	12.11	57.26	15.06	32.86		68.94	378.1	345.3	191.3
	36.16	13.83	27.28	65.65			167.7	53.75	179.2
	9.456	48.15	16.88	9.007			58.5	13.82	190.9
	16.73	8.517	52.5	38.77			70.74	18.6	156.1
	29.83	17.39	67.23	25.71			278.2	23.39	142.8
	17.14	16.15	28.52	10.7			60.47	57.57	189.5
	31.63	7.783	32.69	25.72			44.4	43.69	184.9
	71.83	32.97	25.48	10.1			68.22	71.62	181.9
	14.98	57.33	13.74	54.8			65.6	36.93	242.4
	10.8	24.18	7.844	41.49			277.8	21.76	95.7
	49.11	21.73	16	34.22			193	20.11	153.7
	23.64	9.66	33.84	28.9			248.9	74.57	192.8
	11.87	35.52	13.79	65.86			148.1	57.05	132.7
	35.5	11.86	16.2	26.29			203.7	34.24	175.8
	39.58	18.88	36.98	11.21			115.2	64.54	116
	84.58	26.65	12.27	16.78			258.8	43.33	181.4
	13.79	11.27	54.89	34.13			263.1	106	165.7
	16.05	14.81	46.5	27.63			42.41	67.85	193.1
	82.32	77.59	42.35	15.66			241.8	20.76	204.2
	12.78	21.77	9.538	47.14			167	224.7	138.7
	18.13	24.44	18.63	35.72			148.3	74.49	77.59
	38.32	26.03	44.48	28.03			100.1	347.6	153.1
	20.57	29.06	12.9	20.31			249.3	480.7	162.5
	12.74	47.03	13.37	32.86			53.45	580	135.5
	17.91	14.84	12.18	32.26			166.8	511	159.3
	7.752	35.91	18.23	26.22			210.1	452.6	33.36
	13.32	21.07	27.46	17.26			257.2	83.72	33.33
	11.15	17.65	38.82	8.466			46.82	374	208.1
	14.65	33.56	32.11	22.89			198.9	735.9	146.2
	15.06	21.26	27.4	22.3			96.11	161.6	71.79
	109.6	37.93	24.74	19.57			264	190.7	36.07
	11.92	32.49	32.62	12.25			129.9	80.1	31.84
	9.527	19.33	21.35	8.834			315.5	86.44	112.7
	20.88	19.87	41.02	73.84			278.7	75.68	257
	9.925	33.58	20.15	27.3			151.1	28.13	244.5
	21.17	39.68	83.06	33.35			142.9	102.8	35.9
	21.09	32.54	78	17.14			169.4	72.55	39.18
	16.24	16.96	24.2	32.82			143.9	495.2	43.43
	21.73	41.37	22.2	28.92			134.8	45.62	40.84
	13.25	62.7	41.12	26.23			93.09	17.68	35.3
	8.385	55.41	65	33.02			117.9	27.85	38.24
	18.56	17.73	100.2	9.211			91.01	30.78	38.87
	8.558	17.54	17.84	64.2			136	74.73	36.02
		14.29	85.51	12.84			89.79	24.44	111.2
		43.37	10.66	9.089			73.94	74.23	27.35
			15.25	14.06			280.3	156.8	26.67
			20.36	10.28			175.9		131.2
			35.3	20.97			379.9		324
			11.89	44.58			130		51.81
			42.6	12.56			199.7		48.02
			10.46	124.7			95.72		30.21
			22.52	16.52					90.61
			14.3	15.93					45.58
			27.35	73.8					294.2
			19.48	61.26					203
			14.91	50.01					54.02
			13.22	11.52					33.45
			23.81	53.93					257.8
			23.18	12.98					41.02
			16.1	62.83					232.2
			11.12	41.5					161.4
			12.71	15.71					158.2
			15.81	23.36					32.92
			36.07	10.37					31.03
			7.895	61.83					25.14
			17.61	49.47					20.76
			30.57	50.89					39.18
			40.14	47.67					70.21
			61.61	25.65					24.81
			21.45	27.79					217.7
			35.95	20.06					76.97
			29.47	121.2					33.76
			14.99	51.56					20.77
			43.1	44.39					25.29
			15.87	22.47					260.4
			71.22	25.15					206.5
			42.51	8.976					40.13
			17.54	22.64					82
			25.3	9.956					24.94
			12.44	11.54					77.01
			27.94	52.8					67.92
			26.07	8.803					76.85
			20.05	7.722					34.65
			23.83	8.701
			21.07	8.681
			27.63	14.18
			36.75	18.96
			24.34	43.82
			18.37	18.44
			48.36	6.865
			19.8	13.06
			86.4	19.09
			27.29	63.31
			29.12	16.58
			31.75	13.3
			23.12	17.24
			19.34	8.823
			21.46	10.28
			71.17	26.94
			13.81	26.38
			76.47	14.22
			38.66	54.64
			14.16	9.16
			25.24	6.273
			17.34	16.36
			27.68	14.55
			23.27	16.51
			46.87	9.66
			10.51	15.67
			13.49	54.41
			23.2	8.517
			21.69	13.74
			19.06	36.35
			14.08	50.58
			13.85	60.01
			11.83	10.66
			30.68	50.76
			11.67	116.7
			11.85	39.63
			50.74	33.25
			20.52	37.08
			10.04	29.45
			13.13	69.72
			21.58	23.69
			72.86	9.272
			17.81	29.97
			44.2	8.956
				11.83
				18.6
				20.81
				47.94
				32.22
				28.51
				111.8
				33.73
				116.4
				64.72
				44.58
				76.47
				68.2
				22.89
				19.19
				17.81
				26.07
				50.66
				62.93

## Sheet: without cortex
Holding potential (mV)	-62					-3
N (animals)	2					2
N (cells)	4					4
Median average(pA)	16.84	11.14	25.78	29.45		34.34	188.5	32.88	66.19
Frequency(Hz)	4.02	7.27	14.24	4.01		1.42	5.8	2.15	2.7
test pulse amplitude (V)	0.005	0.005	0.005	0.005		0.005	0.005	0.005	0.005
peak amplitude slow cap. transient (start) (pA)	160	140	180	190		160	160	140	175
peak amplitude slow cap. transient (end) (pA)	150	135	170	185		170	140		175
Access resistance at start (megaohms)	31.25	35.7143	27.7778	26.3158		31.25	31.25	35.7143	28.5714
Access resistance at end (megaohms)	33.3333	37.037	29.4118	27.027		29.4118	35.7143		28.5714
Percentage change access resistance	6.25	3.57143	5.55556	2.63158		-6.25	12.5		0
Cell Name	CG2106104	CG2206102	CG2806101	CG2806105		CG2106104	CG2206102	CG2806101	CG2806105
Individual current peak amplitudes	13.66	20.89	16.4	21.57		31.5	130.6	30.17	45.67
	22.36	68.74	80.26	35.52		22.36	208.4	38.12	34.21
	7.875	4.458	23.21	27.68		26.66	229.4	24.06	326.6
	45.65	6.845	15.83	42.69		160.3	179.5	12.14	52.77
	14.68	11.32	10.08	9.864		21.76	289.1	43.94	33.9
	12.3	20.97	50.08	19.61		81.71	109.7	30.59	33.22
	12.08	10.08	47.62	8.191		83.23	236.2	40.74	233.9
	32.51	12.64	18.2	10.61		57.79	214.8	47.04	74.53
	27.44	25.66	73.71	31.51		45.19	221.7	28.92	45.92
	8.507	16.04	99.64	30.37		50.29	343.3	59.53	69.83
	8.619	7.875	37.59	47.88		32.23	270.4	33.98	118.5
	27.02	3.815	59.5	45.96		63.39	183.7	78.86	378
	11.1	8.528	69.83	47.15		34.46	190.8	32.59	70.16
	44.63	6.947	17.16	15.7		40.84	252	59.34	44.45
	14.19	20.26	62.17	42.25		40.81	159.4	48.26	20.73
	13.69	12.68	21.12	68.91		48.81	117.3	27.27	67.92
	21.96	10.02	15.96	10.56		38.57	153.8	35.78	50.4
	13.01	8.079	34.36	34.66		59.72	189.9	36.49	56.85
	28.78	14.91	48.13	19.61		29.36	263.9	44.97	43.14
	11.42	8.385	73.08	36.99		55.97	267.4	43.19	52.52
	27.16	69.73	16.94	10.97		38.38	225.3	96.94	161.5
	22.96	9.762	43.82	10.36		45.53	228.1	61.13	67.58
	28.58	8.864	17.08	53.53		100.6	163.3	39.58	216.3
	55.24	4.855	25.8	78.89		74.64	214.8	39.78	43.61
	89.02	5.192	12.93	55.23		50.7	174.9	25.64	42
	25.56	11.74	77.6	16.94		84.32	284.9	35.58	162.6
	12.34	10.12	29.57	42.55		33.08	331.4	23.22	139.1
	10.19	36.68	14.26	54.6		29.72	188.8	14.35	109.5
	29.65	15.19	76.21	18		36.01	157	25.06	37.41
	17.3	13.46	29.63	47.72		80.27	304.7	41.2	42.35
	14.1	10.24	20.12	27.65		27.33	183.1	21.33	75.65
	7.059	19.39	16.39	35.98		58.36	243.4	30.23	36.07
	19.37	11.13	27.59	35.04		35.5	329.5	27.95	82.13
	13.59	12.58	26.32	71.5		51.09	141.5	16.85	312
	9.374	34.1	22.43	30.63		34.21	404.1	40.84	119.9
	8.579	15.37	33.68	12.15		19.55	96.62	33.16	41.13
	23.37	3.295	15.66	33.12		23.42	169.6	47.98	48.23
	49.14	21.68	19.25	35.9		26.02	340.9	118.6	112.1
	15.74	9.833	14.33	56.34		24.19	169.4	46.59	77.76
	58.5	8.211	28.94	21.6		25.33	210.8	16.07	30.42
	13.63	19.88	15.7	8.528		43.76	166.3	27.03	61.13
	25.98	3.509	36.05	7.844		15.03	303.9	30.78	38.04
	13.39	107.8	30.62	29.93		36.73	254.2	20.5	38.35
	75.74	41.79	11.73	30.56		42.86	104.5	21.75	77.12
	8.262	14.66	24.43	75		20.71	195.8	21.12	26.04
	23.36	26.46	25.75	47.81		31.25	163.8	16.42	54.24
	27.91	8.354	85.28	50.4		39.23	155.3	20.85	28.77
	24.78	3.886	18.18	29.91		24.04	186.9	50.42	16.52
	10.01	5.702	29.26	25.26		17.85	192.1	82.03	390.5
	62.63	19.11	21.45	52.37		21.07	104.9	51.73	221.3
	13.39	13.39	85.07	76.34		23.51	215.9	31.07	23.06
	12.89	20.63	25.76	8.283		14.77	60.91	20.41	32.24
	8.069	26.23	19.51	29.06		24.35	127.4	59.78	88.11
	10.35	9.405	45.21	15.95		25.02	245.7	25.78	27.32
	21.96	34.61	25.67	22.23		24.71	112.1	21.87	44.46
	47.07	11.96	16.62	27.34		154.4	624.7	29.08	335.2
	29.74	7.242	52.94	10.13		77.72	106	30.78	45.67
	34.61	26.59	26.83	64.66		88.83	170.9	147.2	44.15
	37.47	92.1	17.89	29.11		20.8	135.4	64.71	92.15
	32.97	42.55	85.94	10.2		25.19	309.3	125.9	70.52
	33.31	27.75	56.17	49.21		33.45	444.7	80.64	24.7
	8.589	15.55	55.99	36.3		17.86	307	31.25	75.15
	22.96	14.36	16.47	10.17		59.71	108.7	48.45	28.12
	23.85	11.03	12.45	71.86		48.34	132.9	53.28	214.2
	25.28	7.11	21.41	74.92		18.5	52.95	27.66	295
	23.78	3.427	42.86	12.37		22.16	260.1	26.13	87.4
	23.37	20.89	33.53	48.18		29.03	122.8	20.1	280.1
	8.262	9.507	35.84	30.93		61.22	339.5	41.31	64.79
	9.129	30.22	76.81	10.77		39.21	77.78	33.3	674.9
	24.02	13.31	48.6	10.93		21.92	158.1	46.12	59.72
	28.31	33.23	22.67	7.273		30.6	174.6	57.62	44.84
	24.2	21.27	12.82	22.22		24.36	259.5	64.24	124
	19.52	11.82	27.2	22.58			50.89	49.09	91.84
	22.25	12.18	56	10.92			170.7	28.08	25.8
	21.25	7.701	27.4	29.97			542	26.28	63.7
	8.375	20.31	21.6	15.98			303.4	20.37	39.46
	23.67	7.916	65.13	47.34			121.5	31.75	162.6
	12.58	30.8	28.56	34.29			108.2	17.47	96.99
	10.85	4.988	50.53	23.58			86.83	50.27	156.5
	27.16	24.75	16.24	41.99			296.1	18.04	121.9
	11.83	14.35	24.7	13.9			295	15.49	226.1
	6.406	15.56	14.11	56.18			188.5	16.76	49.48
	84.03	17.64	30.71	20.21			115.9	36.74	181.3
	9.16	8.874	43.42	47.16			116	29.02	61.01
	5.927	10.24	16.65	9.017			158.5		160.4
	12	7.671	9.099	22.01			80.93		9.007
	26.24	13.94	10.49	32.97			102.9		204.9
	11.36	24.35	11.72	56.09			104.1		75.88
	10.56	15.44	10.17	42.65			99.05
	24.51	9.089	13.01	11.12			252.9
	12.07	12.73	17.29	12.03			122.6
	11.3	9.099	19.73	45.83			243.1
	8.14	24.83	18.28	16.89			107.2
	45.33	19.63	23.03	71.84			370.7
	13.55	36.8	43.3	9.997			102.4
	33.15	30.32	13.2	37.71			91.96
	50.27	5.019	28.03	63.91			131.2
	9.517	4.315	25.11	24.1			199.5
	14.36	6.161	20.01	39.76			376.5
	16.76	38.37	23.47	30.45			286.3
	6.365	6.559	26.12	22.41			426.6
	9.395	5.906	19.13	10.3			338.4
	7.12	8.354	51.18	29.79			166.6
	11.12	5.325	39.75	12.08			552.4
	23.27	25.29	15.63	10.54			146.8
	15.19	9.038	15.39	42.01			557.7
	17.4	7.691	10.08	48.23			312.7
	54.26	8.191	32.43	48.94			39.75
	31.53	25.54	32.7	33.25			337.9
	9.844	14.18	24.8	27.52			79.83
	8.66	6.049	30.28	11.14			372
	18.95	33.06	37.4	10.44
	11.76	39.57	41.75	47.13
	13.04	21.52	26.11	32.97
	69.54	26.24	35.1	30
	19.52	14.01	14.73	10.42
	13.63	5.518	30.44	18.92
	28.99	19.88	10.54	6.549
	14.32	14.48		56.76
	9.17	10.79		28.39
	8.895	7.548		28.27
	13.68	12.15		12.85
	9.415	9.844		30.89
	8.558	12.54		8.783
	13.32	7.171		44.84
	7.62	10.09		8.007
	20.03	14.83		9.599
	10.9	7.671		46.32
	16.21	7.936		9.14
	28.1	7.324		13.51
	11.78	6.62		27.05
	12.42	7.212		9.252
	27.06	6.865
	21.83	7.334
	23.94	8.242
	24.84	13.28
	11.09	29.74
	7.834	6.865
	8.599	9.119
	26.53	8.354
	11.52	9.711
	15.82	10.26
	14.99	7.497
	18.77	16.41
	25.78	12.69
	34.71	15.62
	56.67	66.36
	28.47	7.436
	9.854	6.416
	17.85	17.58
	80.51	6.753
	28.77	6.039
	13.24	8.079
	13.31	16.67
	35.17	16.59
	11.15	11.02
	16.92	8.987
	47.2	9.16
	25.96	8.018
	31.32	4.937
	23.44	9.089
	27.09	6.702
	19.87	5.763
	7.028	8.742
	7.283	7.865
	10.39	21.57
	12.42	6.967
	24.79	12.96
	25.73	6.457
	28.51	11.52
	18.34	12.12
	36.79	17.77
	13.09	11.13
	23.08	17.89
	20.83	9.221
	8.303	9.976
	7.344	93.75
	7.732	61.34
	26.24	11.15
	22.35	6.049
	14.49	18.12
	10.17	8.936
	9.038	8.222
	18.96	13.97
	19.06	7.569
	22.29	6.59
	7.997	20.24
	7.865	10.13
	31.46	18.27
	12.04	8.14
	9.895	12.23
	12.95	22.19
		8.538
		15.52
